# Supplementary material for: Lateralized response of skull bone marrow via osteopontin signaling in mice after ischemia reperfusion
Source: J Neuroinflammation. 2023 Dec 9;20:294. doi: 10.1186/s12974-023-02980-x (PMC10710724; doi:10.1186/s12974-023-02980-x)
Supplement: Supplementary file 2 — Additional file 2. Table S3. Gene ontology (GO) analysis on three states of stem cell populations. [file 12974_2023_2980_MOESM2_ESM.xlsx]

## Sheet: STATE 1
	ONTOLOGY	ID	Description	GeneRatio	BgRatio	pvalue	p.adjust	qvalue	geneID	Count
GO:1903131	BP	GO:1903131	mononuclear cell differentiation	44/356	489/29008	5.04081e-25	1.9634e-21	1.30159e-21	Il7r/Psap/Cd74/H2-Ab1/Slamf9/Bcl11a/Rpl22/Ccr2/Mef2c/Ctsl/Rps6/Xbp1/Flt3/Irf8/Cd83/Ccr9/Mafb/Hmgb1/H2-DMa/Pou2f2/Trem2/Slc25a5/Il1b/Bcl2a1d/Tnfaip3/Cd4/Runx2/Zfp36l1/Sox4/Ly6d/Ifi204/Tmem176a/Spib/Lgals1/Cmtm7/H2-Aa/Gimap1/Jun/Cd79a/Mertk/Axl/Gpr183/Myb/Lgals9	44
GO:0030098	BP	GO:0030098	lymphocyte differentiation	38/356	441/29008	4.63385e-21	9.02443e-18	5.98255e-18	Il7r/Psap/Cd74/H2-Ab1/Bcl11a/Rpl22/Ccr2/Ctsl/Rps6/Xbp1/Flt3/Irf8/Cd83/Ccr9/Mafb/Hmgb1/H2-DMa/Pou2f2/Slc25a5/Il1b/Bcl2a1d/Tnfaip3/Cd4/Runx2/Zfp36l1/Sox4/Ly6d/Spib/Lgals1/Cmtm7/H2-Aa/Gimap1/Cd79a/Mertk/Axl/Gpr183/Myb/Lgals9	38
GO:0022613	BP	GO:0022613	ribonucleoprotein complex biogenesis	34/356	412/29008	2.30903e-18	2.71282e-15	1.7984e-15	Rps8/Rps5/Rps2/Ran/Rps19/Rplp0/Abce1/Rpsa/Rpl10a/Snrpg/Ddx21/Rpl35/Rps6/Npm1/Rps17/Ptges3/Snrpf/Rpl6/Rpl3/Snrpd1/Lsm4/Snrpe/Nop10/Rpl14/Mybbp1a/Hsp90ab1/Npm3/Lsm2/Rps27l/Ncl/Rsl1d1/Nhp2/Snrpd2/C1qbp	34
GO:0048002	BP	GO:0048002	antigen processing and presentation of peptide antigen	18/356	78/29008	2.82715e-18	2.71282e-15	1.7984e-15	Ctss/H2-Eb1/Cd74/H2-Ab1/Clec4b1/Ctsl/Ifi30/Pycard/Fcgr1/H2-DMa/Trem2/H2-DMb2/H2-Q7/H2-Aa/Clec4a1/Calr/H2-DMb1/Clec4a3	18
GO:0048872	BP	GO:0048872	homeostasis of number of cells	32/356	363/29008	3.48243e-18	2.71282e-15	1.7984e-15	Il7r/Tmem14c/Cd74/Rps19/Ccr2/P2ry14/Mef2c/Rps6/Flt3/Rps17/Mafb/Hmgb1/Slc25a5/Klf2/Tnfaip3/Cx3cr1/Pmaip1/Cfh/Zfp36l1/Sox4/Prdx1/Cd7/Hmox1/Zfp36/Hmgb2/Smarca4/Mertk/Axl/Lmo2/Gpr183/Myb/Adgrg1	32
GO:0019882	BP	GO:0019882	antigen processing and presentation	21/356	126/29008	5.44758e-18	3.53639e-15	2.34437e-15	Ctss/Psap/H2-Eb1/Cd74/H2-Ab1/Clec4b1/Ctsl/Ifi30/Flt3/Pycard/Cd68/Fcgr1/H2-DMa/Trem2/H2-DMb2/H2-Q7/H2-Aa/Clec4a1/Calr/H2-DMb1/Clec4a3	21
GO:0002478	BP	GO:0002478	antigen processing and presentation of exogenous peptide antigen	13/356	33/29008	5.28887e-17	2.94288e-14	1.95092e-14	Ctss/H2-Eb1/Cd74/H2-Ab1/Clec4b1/Ifi30/Fcgr1/H2-DMa/H2-DMb2/H2-Aa/Clec4a1/H2-DMb1/Clec4a3	13
GO:0002697	BP	GO:0002697	regulation of immune effector process	32/356	424/29008	3.16003e-16	1.53854e-13	1.01994e-13	Il7r/Cd74/Rps19/Ccr2/Ddx21/Bst2/Xbp1/Fcgr1/Hmgb1/Trem2/Il1b/H2-DMb2/Cd5l/Tnfaip3/Cx3cr1/Hspd1/Hspa8/Cfh/Lgals3/Phb2/H2-Q7/Mzb1/Hmox1/C3/Klrd1/Myb/H2-DMb1/Cadm1/Rif1/C1qbp/Vpreb3/Lgals9	32
GO:0019884	BP	GO:0019884	antigen processing and presentation of exogenous antigen	13/356	40/29008	1.02779e-15	4.44806e-13	2.94874e-13	Ctss/H2-Eb1/Cd74/H2-Ab1/Clec4b1/Ifi30/Fcgr1/H2-DMa/H2-DMb2/H2-Aa/Clec4a1/H2-DMb1/Clec4a3	13
GO:0051085	BP	GO:0051085	chaperone cofactor-dependent protein refolding	12/356	32/29008	1.75742e-15	6.24885e-13	4.14254e-13	Hspe1/Cd74/Ptges3/H2-DMa/H2-DMb2/Hspa8/Hspa5/Hspa1b/H2-DMb1/Dnajc7/Hspa1a/Dnajb1	12
GO:0002495	BP	GO:0002495	antigen processing and presentation of peptide antigen via MHC class II	11/356	24/29008	1.76476e-15	6.24885e-13	4.14254e-13	Ctss/H2-Eb1/Cd74/H2-Ab1/Ifi30/Pycard/H2-DMa/Trem2/H2-DMb2/H2-Aa/H2-DMb1	11
GO:0002181	BP	GO:0002181	cytoplasmic translation	17/356	96/29008	2.87112e-15	9.31917e-13	6.17794e-13	Rpl32/Rps26/Rps2/Rplp1/Rpl22/Rplp0/Rpsa/Rpl10a/Rpl8/Rpl36/Rpl36a/Rpl29/Rpl41/Rpl15/Rpl6/Rpl36al/Eif4a1	17
GO:0002504	BP	GO:0002504	antigen processing and presentation of peptide or polysaccharide antigen via MHC class II	11/356	26/29008	5.34393e-15	1.60112e-12	1.06143e-12	Ctss/H2-Eb1/Cd74/H2-Ab1/Ifi30/Pycard/H2-DMa/Trem2/H2-DMb2/H2-Aa/H2-DMb1	11
GO:0030217	BP	GO:0030217	T cell differentiation	26/356	299/29008	7.52263e-15	2.0929e-12	1.38744e-12	Il7r/Psap/Cd74/Bcl11a/Rpl22/Ccr2/Ctsl/Rps6/Xbp1/Flt3/Cd83/Ccr9/Mafb/Hmgb1/H2-DMa/Il1b/Bcl2a1d/Cd4/Runx2/Zfp36l1/Sox4/H2-Aa/Gimap1/Gpr183/Myb/Lgals9	26
GO:0070661	BP	GO:0070661	leukocyte proliferation	28/356	358/29008	9.91644e-15	2.57497e-12	1.70702e-12	Il7r/Cd74/H2-Ab1/Ccr2/Cd209a/Mef2c/Rps6/Flt3/Pycard/Sdc4/Hmgb1/Trem2/Csf1r/Il1b/H2-DMb2/Cd4/St6gal1/Hspd1/Lgals3/H2-Aa/Mzb1/Cd79a/Gpr183/Fyn/H2-DMb1/Ccl5/Lgals9/Vcam1	28
GO:0032943	BP	GO:0032943	mononuclear cell proliferation	27/356	334/29008	1.35134e-14	2.95299e-12	1.95762e-12	Il7r/Cd74/H2-Ab1/Ccr2/Cd209a/Mef2c/Rps6/Flt3/Pycard/Sdc4/Hmgb1/Csf1r/Il1b/H2-DMb2/Cd4/St6gal1/Hspd1/Lgals3/H2-Aa/Mzb1/Cd79a/Gpr183/Fyn/H2-DMb1/Ccl5/Lgals9/Vcam1	27
GO:0006458	BP	GO:0006458	'de novo' protein folding	12/356	37/29008	1.36467e-14	2.95299e-12	1.95762e-12	Hspe1/Cd74/Ptges3/H2-DMa/H2-DMb2/Hspa8/Hspa5/Hspa1b/H2-DMb1/Dnajc7/Hspa1a/Dnajb1	12
GO:0051084	BP	GO:0051084	'de novo' posttranslational protein folding	12/356	37/29008	1.36467e-14	2.95299e-12	1.95762e-12	Hspe1/Cd74/Ptges3/H2-DMa/H2-DMb2/Hspa8/Hspa5/Hspa1b/H2-DMb1/Dnajc7/Hspa1a/Dnajb1	12
GO:0006457	BP	GO:0006457	protein folding	20/356	163/29008	1.53309e-14	3.14283e-12	2.08347e-12	Hspe1/Cd74/Hsp90b1/Pdia3/Ppib/Ppia/Ptges3/H2-DMa/H2-DMb2/Hsp90ab1/Hspd1/Hspa8/Tcp1/Hspa5/Calr/Hspa1b/H2-DMb1/Dnajc7/Hspa1a/Dnajb1	20
GO:0032640	BP	GO:0032640	tumor necrosis factor production	21/356	188/29008	2.23643e-14	4.35544e-12	2.88734e-12	Slamf9/Ccr2/Clec4b1/Flt3/Pycard/Hmgb1/Trem2/Ccr5/Tnfaip3/Cx3cr1/Lpl/Hspd1/Acp5/Clec4a1/Ncl/Zfp36/Axl/Ltf/Cd14/Clec4a3/Lgals9	21
GO:0007159	BP	GO:0007159	leukocyte cell-cell adhesion	28/356	373/29008	2.77252e-14	4.90862e-12	3.25406e-12	Il7r/H2-Eb1/Cd74/H2-Ab1/Ccr2/Xbp1/Cd83/Pycard/Sdc4/Hmgb1/H2-DMa/Il1b/H2-DMb2/Cx3cr1/Cd4/Hspd1/Cfh/Itgb7/Sox4/Lgals3/Lgals1/H2-Aa/Myb/H2-DMb1/Ccl5/Fermt3/Lgals9/Vcam1	28
GO:0050900	BP	GO:0050900	leukocyte migration	28/356	373/29008	2.77252e-14	4.90862e-12	3.25406e-12	Cd74/Slamf9/Rps19/Ccr2/Ppib/Ppia/Pycard/Lgmn/Hmgb1/Ccr3/P2ry12/Trem2/Csf1r/Il1b/Cx3cr1/Itgb7/Ccl9/Lgals3/Calr/Gpr183/Cadm1/Pf4/C1qbp/Itga6/Ccl5/Lgals9/Vcam1/Padi2	28
GO:0071706	BP	GO:0071706	tumor necrosis factor superfamily cytokine production	21/356	191/29008	3.07388e-14	5.20555e-12	3.4509e-12	Slamf9/Ccr2/Clec4b1/Flt3/Pycard/Hmgb1/Trem2/Ccr5/Tnfaip3/Cx3cr1/Lpl/Hspd1/Acp5/Clec4a1/Ncl/Zfp36/Axl/Ltf/Cd14/Clec4a3/Lgals9	21
GO:0050870	BP	GO:0050870	positive regulation of T cell activation	22/356	216/29008	3.66534e-14	5.94854e-12	3.94345e-12	Il7r/H2-Eb1/Cd74/H2-Ab1/Ccr2/Xbp1/Cd83/Pycard/Hmgb1/H2-DMa/Il1b/H2-DMb2/Cd4/Hspd1/Sox4/Lgals1/H2-Aa/Myb/H2-DMb1/Ccl5/Lgals9/Vcam1	22
GO:0042254	BP	GO:0042254	ribosome biogenesis	25/356	296/29008	4.89371e-14	7.6244e-12	5.05443e-12	Rps8/Rps5/Rps2/Ran/Rps19/Rplp0/Abce1/Rpsa/Rpl10a/Ddx21/Rpl35/Rps6/Npm1/Rps17/Rpl6/Rpl3/Nop10/Rpl14/Mybbp1a/Npm3/Rps27l/Ncl/Rsl1d1/Nhp2/C1qbp	25
GO:0032103	BP	GO:0032103	positive regulation of response to external stimulus	29/356	427/29008	1.21951e-13	1.82692e-11	1.21111e-11	Ctss/Ctsc/Cd74/Rps19/Ccr2/Pycard/Fcgr1/Lgmn/Hmgb1/P2ry12/Trem2/Csf1r/Il1b/Ccr5/Ifi203/Cx3cr1/Lpl/Hspd1/Ly86/Ifi204/Calr/C3/Klrd1/Hmgb2/Mndal/Cadm1/C1qbp/Ccl5/Lgals9	29
GO:0032680	BP	GO:0032680	regulation of tumor necrosis factor production	20/356	183/29008	1.42635e-13	2.05765e-11	1.36407e-11	Ccr2/Clec4b1/Flt3/Pycard/Hmgb1/Trem2/Ccr5/Tnfaip3/Cx3cr1/Lpl/Hspd1/Acp5/Clec4a1/Ncl/Zfp36/Axl/Ltf/Cd14/Clec4a3/Lgals9	20
GO:1903555	BP	GO:1903555	regulation of tumor necrosis factor superfamily cytokine production	20/356	186/29008	1.94455e-13	2.705e-11	1.79322e-11	Ccr2/Clec4b1/Flt3/Pycard/Hmgb1/Trem2/Ccr5/Tnfaip3/Cx3cr1/Lpl/Hspd1/Acp5/Clec4a1/Ncl/Zfp36/Axl/Ltf/Cd14/Clec4a3/Lgals9	20
GO:0022409	BP	GO:0022409	positive regulation of cell-cell adhesion	24/356	288/29008	2.13188e-13	2.86334e-11	1.89819e-11	Il7r/H2-Eb1/Cd74/H2-Ab1/Ccr2/Xbp1/Cd83/Pycard/Hmgb1/H2-DMa/Il1b/H2-DMb2/Ccr5/Cd4/Hspd1/Sox4/Lgals1/H2-Aa/Myb/H2-DMb1/Itga6/Ccl5/Lgals9/Vcam1	24
GO:0001818	BP	GO:0001818	negative regulation of cytokine production	24/356	292/29008	2.87929e-13	3.73828e-11	2.47821e-11	Clec4b1/Bst2/Srgn/Flt3/Cd83/Pycard/Hmgb1/Trem2/Klf2/Hsp90ab1/Tnfaip3/Cx3cr1/Acp5/Clec4a1/Bank1/Hmox1/Zfp36/Ptprs/Parp1/Mertk/Axl/Clec4a3/C1qbp/Lgals9	24
GO:1903039	BP	GO:1903039	positive regulation of leukocyte cell-cell adhesion	22/356	240/29008	3.19614e-13	4.0158e-11	2.66219e-11	Il7r/H2-Eb1/Cd74/H2-Ab1/Ccr2/Xbp1/Cd83/Pycard/Hmgb1/H2-DMa/Il1b/H2-DMb2/Cd4/Hspd1/Sox4/Lgals1/H2-Aa/Myb/H2-DMb1/Ccl5/Lgals9/Vcam1	22
GO:0002460	BP	GO:0002460	adaptive immune response based on somatic recombination of immune receptors built from immunoglobulin superfamily domains	30/356	480/29008	3.89825e-13	4.7449e-11	3.14553e-11	Il7r/Ctsc/H2-Eb1/Cd74/H2-Ab1/Bach2/Ccr2/Mef2c/Fcgr1/Hmgb1/H2-DMa/Pou2f2/Trem2/Il1b/H2-DMb2/Tnfaip3/Cd4/Hspd1/Hspa8/Cfh/C1qa/H2-Q7/C1qc/H2-Aa/C3/Klrd1/H2-DMb1/Rif1/C1qb/C1qbp	30
GO:0031349	BP	GO:0031349	positive regulation of defense response	23/356	273/29008	5.43559e-13	6.41564e-11	4.25311e-11	Ctss/Ctsc/Cd74/Rps19/Ccr2/Mef2c/Pycard/Fcgr1/Hmgb1/Trem2/Il1b/Ccr5/Ifi203/Lpl/Hspd1/Ifi204/C3/Klrd1/Hmgb2/Mndal/Cadm1/Ccl5/Lgals9	23
GO:0046651	BP	GO:0046651	lymphocyte proliferation	25/356	330/29008	5.67983e-13	6.50675e-11	4.31351e-11	Il7r/Cd74/H2-Ab1/Ccr2/Cd209a/Mef2c/Rps6/Flt3/Pycard/Sdc4/Hmgb1/Il1b/H2-DMb2/Cd4/Hspd1/Lgals3/H2-Aa/Mzb1/Cd79a/Gpr183/Fyn/H2-DMb1/Ccl5/Lgals9/Vcam1	25
GO:0002683	BP	GO:0002683	negative regulation of immune system process	29/356	460/29008	7.87551e-13	8.76432e-11	5.81011e-11	Il7r/Cd74/H2-Ab1/Rps19/Ccr2/Sla2/Bst2/Flt3/Sdc4/Cd68/Mafb/Hmgb1/Trem2/Tnfaip3/Cx3cr1/Ifi204/Lgals3/Tmem176a/C1qc/H2-Aa/Bank1/Hmox1/Klrd1/Mertk/Axl/C1qbp/Vpreb3/Lgals9/Padi2	29
GO:0019886	BP	GO:0019886	antigen processing and presentation of exogenous peptide antigen via MHC class II	9/356	20/29008	8.51447e-13	9.21218e-11	6.10701e-11	Ctss/H2-Eb1/Cd74/H2-Ab1/Ifi30/H2-DMa/H2-DMb2/H2-Aa/H2-DMb1	9
GO:0050863	BP	GO:0050863	regulation of T cell activation	25/356	339/29008	1.03312e-12	1.08757e-10	7.2098e-11	Il7r/H2-Eb1/Cd74/H2-Ab1/Ccr2/Cd209a/Xbp1/Cd83/Pycard/Sdc4/Hmgb1/H2-DMa/Il1b/H2-DMb2/Cd4/Hspd1/Sox4/Lgals3/Lgals1/H2-Aa/Myb/H2-DMb1/Ccl5/Lgals9/Vcam1	25
GO:0060326	BP	GO:0060326	cell chemotaxis	24/356	312/29008	1.20555e-12	1.23568e-10	8.1917e-11	Cd74/Slamf9/Rps19/Ccr2/Ppib/Ppia/Ccr9/Lgmn/Hmgb1/Ccr3/Csf1r/Il1b/Ccr5/Cx3cr1/Ccl9/Lgals3/Calr/Hmgb2/Gpr183/Pf4/C1qbp/Ccl5/Vcam1/Padi2	24
GO:0045785	BP	GO:0045785	positive regulation of cell adhesion	29/356	471/29008	1.41388e-12	1.41207e-10	9.361e-11	Il7r/H2-Eb1/Cd74/H2-Ab1/Ccr2/Xbp1/Cd83/Pycard/Sdc4/Hmgb1/H2-DMa/P2ry12/Il1b/H2-DMb2/Ccr5/Cd4/Hspd1/Sox4/Lgals1/H2-Aa/Calr/Myb/H2-DMb1/Adgrg1/C1qbp/Itga6/Ccl5/Lgals9/Vcam1	29
GO:0002449	BP	GO:0002449	lymphocyte mediated immunity	29/356	477/29008	1.93164e-12	1.88093e-10	1.24692e-10	Il7r/Ctsc/H2-Eb1/Cd74/H2-Ab1/Ccr2/Fcgr1/Hmgb1/H2-DMa/Pou2f2/Trem2/Il1b/H2-DMb2/Hspd1/Hspa8/Cfh/Prdx1/C1qa/H2-Q7/C1qc/H2-Aa/C3/Klrd1/H2-DMb1/Cadm1/Rif1/C1qb/C1qbp/Lgals9	29
GO:0022407	BP	GO:0022407	regulation of cell-cell adhesion	28/356	457/29008	3.92393e-12	3.72774e-10	2.47122e-10	Il7r/H2-Eb1/Cd74/H2-Ab1/Ccr2/Xbp1/Cd83/Pycard/Sdc4/Hmgb1/H2-DMa/Il1b/H2-DMb2/Ccr5/Tnfaip3/Cd4/Hspd1/Sox4/Lgals3/Lgals1/H2-Aa/Myb/H2-DMb1/Itga6/Ccl5/Fermt3/Lgals9/Vcam1	28
GO:0032944	BP	GO:0032944	regulation of mononuclear cell proliferation	21/356	245/29008	4.07765e-12	3.78153e-10	2.50689e-10	Cd74/H2-Ab1/Ccr2/Cd209a/Mef2c/Pycard/Sdc4/Hmgb1/Csf1r/Il1b/H2-DMb2/Cd4/St6gal1/Lgals3/H2-Aa/Mzb1/Gpr183/H2-DMb1/Ccl5/Lgals9/Vcam1	21
GO:1903037	BP	GO:1903037	regulation of leukocyte cell-cell adhesion	24/356	333/29008	4.83482e-12	4.37945e-10	2.90326e-10	Il7r/H2-Eb1/Cd74/H2-Ab1/Ccr2/Xbp1/Cd83/Pycard/Sdc4/Hmgb1/H2-DMa/Il1b/H2-DMb2/Cd4/Hspd1/Sox4/Lgals3/Lgals1/H2-Aa/Myb/H2-DMb1/Ccl5/Lgals9/Vcam1	24
GO:0002262	BP	GO:0002262	myeloid cell homeostasis	19/356	196/29008	5.03987e-12	4.46143e-10	2.95761e-10	Tmem14c/Rps19/Ccr2/Rps6/Rps17/Mafb/Hmgb1/Slc25a5/Klf2/Cfh/Zfp36l1/Prdx1/Hmox1/Zfp36/Hmgb2/Smarca4/Mertk/Axl/Lmo2	19
GO:0061077	BP	GO:0061077	chaperone-mediated protein folding	12/356	58/29008	5.21478e-12	4.51368e-10	2.99225e-10	Hspe1/Cd74/Ptges3/H2-DMa/H2-DMb2/Hspa8/Hspa5/Hspa1b/H2-DMb1/Dnajc7/Hspa1a/Dnajb1	12
GO:1903706	BP	GO:1903706	regulation of hemopoiesis	26/356	398/29008	5.66296e-12	4.79505e-10	3.17877e-10	Il7r/Cd74/Ccr2/Mef2c/Xbp1/Flt3/Cd83/Mafb/Hmgb1/H2-DMa/Trem2/Csf1r/Cd4/Zfp36l1/Sox4/Tmem176a/C1qc/H2-Aa/Zfp36/Jun/Hmgb2/Axl/Lmo2/Myb/Ccl5/Lgals9	26
GO:0071216	BP	GO:0071216	cellular response to biotic stimulus	24/356	337/29008	6.22351e-12	5.15757e-10	3.4191e-10	Mef2c/Xbp1/Irf8/Pycard/Cd68/Hmgb1/Mrc1/Trem2/Il1b/Tnfaip3/Cx3cr1/Cfh/Hspa5/Ly86/Ncl/Zfp36/Vim/Axl/Ltf/Cd14/Pf4/Ccl5/Smc1a/Cdk4	24
GO:0030595	BP	GO:0030595	leukocyte chemotaxis	20/356	226/29008	7.44096e-12	6.03803e-10	4.00278e-10	Cd74/Slamf9/Rps19/Ccr2/Ppib/Ppia/Lgmn/Hmgb1/Ccr3/Csf1r/Il1b/Cx3cr1/Ccl9/Lgals3/Calr/Gpr183/Pf4/C1qbp/Ccl5/Padi2	20
GO:0002237	BP	GO:0002237	response to molecule of bacterial origin	26/356	409/29008	1.04201e-11	8.28293e-10	5.49099e-10	Mef2c/Xbp1/Irf8/Pycard/Cd68/Hmgb1/Mrc1/Trem2/Il1b/Tnfaip3/Cx3cr1/Acp5/Cfh/Ly86/Irf5/Ncl/Zfp36/Vim/Hmgb2/Axl/Ltf/Cd14/Pf4/Ccl5/Cdk4/Lgals9	26
GO:0071674	BP	GO:0071674	mononuclear cell migration	18/356	181/29008	1.2005e-11	9.3519e-10	6.19964e-10	Slamf9/Rps19/Ccr2/Pycard/Lgmn/Hmgb1/Csf1r/Cx3cr1/Itgb7/Ccl9/Lgals3/Calr/Gpr183/Cadm1/C1qbp/Ccl5/Lgals9/Padi2	18
GO:0070663	BP	GO:0070663	regulation of leukocyte proliferation	21/356	261/29008	1.36239e-11	1.04049e-09	6.89771e-10	Cd74/H2-Ab1/Ccr2/Cd209a/Mef2c/Pycard/Sdc4/Hmgb1/Csf1r/Il1b/H2-DMb2/Cd4/St6gal1/Lgals3/H2-Aa/Mzb1/Gpr183/H2-DMb1/Ccl5/Lgals9/Vcam1	21
GO:0002819	BP	GO:0002819	regulation of adaptive immune response	20/356	236/29008	1.64379e-11	1.23126e-09	8.16239e-10	Il7r/Cd48/Cd74/H2-Ab1/Ccr2/Mef2c/Pycard/Fcgr1/Hmgb1/H2-DMa/Trem2/Il1b/Tnfaip3/Cd4/Hspd1/Hspa8/H2-Q7/C3/Klrd1/Rif1	20
GO:0032496	BP	GO:0032496	response to lipopolysaccharide	25/356	388/29008	1.97103e-11	1.44852e-09	9.60266e-10	Mef2c/Xbp1/Irf8/Pycard/Cd68/Hmgb1/Mrc1/Trem2/Il1b/Tnfaip3/Cx3cr1/Acp5/Cfh/Ly86/Ncl/Zfp36/Vim/Hmgb2/Axl/Ltf/Cd14/Pf4/Ccl5/Cdk4/Lgals9	25
GO:1902107	BP	GO:1902107	positive regulation of leukocyte differentiation	18/356	188/29008	2.27422e-11	1.61056e-09	1.06768e-09	Il7r/Cd74/Ccr2/Xbp1/Cd83/Hmgb1/H2-DMa/Trem2/Csf1r/Cd4/Zfp36l1/Sox4/H2-Aa/Jun/Axl/Myb/Ccl5/Lgals9	18
GO:1903708	BP	GO:1903708	positive regulation of hemopoiesis	18/356	188/29008	2.27422e-11	1.61056e-09	1.06768e-09	Il7r/Cd74/Ccr2/Xbp1/Cd83/Hmgb1/H2-DMa/Trem2/Csf1r/Cd4/Zfp36l1/Sox4/H2-Aa/Jun/Axl/Myb/Ccl5/Lgals9	18
GO:0030099	BP	GO:0030099	myeloid cell differentiation	26/356	426/29008	2.57151e-11	1.78858e-09	1.1857e-09	Tmem14c/Cd74/Rps19/Mef2c/Rps6/Irf8/Mafb/Hmgb1/Trem2/Csf1r/Slc25a5/Klf2/Cd4/Zfp36l1/Ifi204/Spib/C1qc/Zfp36/Jun/Cbfa2t3/Hmgb2/Smarca4/Lmo2/Gpr183/Myb/Ccl5	26
GO:0001819	BP	GO:0001819	positive regulation of cytokine production	28/356	500/29008	3.25484e-11	2.18426e-09	1.44801e-09	Cd74/Ccr2/Ddx21/Xbp1/Flt3/Irf8/Cd83/Pycard/Hmgb1/Pou2f2/Trem2/Csf1r/Il1b/Ccr5/Lpl/Hspd1/Ifi204/Irf5/Ncl/C3/Hmgb2/Mndal/Cd14/Cadm1/G3bp1/Chil3/Ccl5/Lgals9	28
GO:0002696	BP	GO:0002696	positive regulation of leukocyte activation	28/356	500/29008	3.25484e-11	2.18426e-09	1.44801e-09	Il7r/Ctsc/H2-Eb1/Cd74/H2-Ab1/Ccr2/Mef2c/Xbp1/Cd83/Pycard/Hmgb1/H2-DMa/Trem2/Il1b/H2-DMb2/Cd4/Hspd1/Sox4/Lgals1/H2-Aa/Axl/Gpr183/Myb/H2-DMb1/Rif1/Ccl5/Lgals9/Vcam1	28
GO:0071222	BP	GO:0071222	cellular response to lipopolysaccharide	22/356	303/29008	3.30864e-11	2.18426e-09	1.44801e-09	Mef2c/Xbp1/Irf8/Pycard/Cd68/Hmgb1/Mrc1/Trem2/Il1b/Tnfaip3/Cx3cr1/Cfh/Ly86/Ncl/Zfp36/Vim/Axl/Ltf/Cd14/Pf4/Ccl5/Cdk4	22
GO:0042113	BP	GO:0042113	B cell activation	26/356	434/29008	3.8734e-11	2.51448e-09	1.66692e-09	Il7r/Cd74/H2-Ab1/Bcl11a/Blnk/Mef2c/Xbp1/Flt3/Irf8/Lat2/Pou2f2/Slc25a5/Tnfaip3/Hspd1/Zfp36l1/Spib/Phb2/Lgals1/Cmtm7/Bank1/Mzb1/Gimap1/Cd79a/Gpr183/Myb/Rif1	26
GO:0051251	BP	GO:0051251	positive regulation of lymphocyte activation	26/356	436/29008	4.28474e-11	2.73591e-09	1.81371e-09	Il7r/H2-Eb1/Cd74/H2-Ab1/Ccr2/Mef2c/Xbp1/Cd83/Pycard/Hmgb1/H2-DMa/Il1b/H2-DMb2/Cd4/Hspd1/Sox4/Lgals1/H2-Aa/Axl/Gpr183/Myb/H2-DMb1/Rif1/Ccl5/Lgals9/Vcam1	26
GO:0022618	BP	GO:0022618	ribonucleoprotein complex assembly	17/356	171/29008	4.52527e-11	2.84289e-09	1.88463e-09	Rps5/Rps2/Rps19/Rplp0/Rpsa/Snrpg/Ptges3/Snrpf/Rpl6/Rpl3/Snrpd1/Lsm4/Snrpe/Hsp90ab1/Lsm2/Rps27l/Snrpd2	17
GO:0071219	BP	GO:0071219	cellular response to molecule of bacterial origin	22/356	313/29008	6.20486e-11	3.83618e-09	2.54311e-09	Mef2c/Xbp1/Irf8/Pycard/Cd68/Hmgb1/Mrc1/Trem2/Il1b/Tnfaip3/Cx3cr1/Cfh/Ly86/Ncl/Zfp36/Vim/Axl/Ltf/Cd14/Pf4/Ccl5/Cdk4	22
GO:0002501	BP	GO:0002501	peptide antigen assembly with MHC protein complex	7/356	13/29008	6.36806e-11	3.87556e-09	2.56922e-09	H2-Eb1/H2-Ab1/H2-DMa/H2-DMb2/H2-Aa/Calr/H2-DMb1	7
GO:0071353	BP	GO:0071353	cellular response to interleukin-4	9/356	30/29008	6.50937e-11	3.90062e-09	2.58583e-09	Rps2/Rplp0/Xbp1/Rpl3/Mrc1/Hsp90ab1/Hspa5/Tuba1b/Cdk4	9
GO:0071826	BP	GO:0071826	ribonucleoprotein complex subunit organization	17/356	178/29008	8.56297e-11	5.05345e-09	3.35007e-09	Rps5/Rps2/Rps19/Rplp0/Rpsa/Snrpg/Ptges3/Snrpf/Rpl6/Rpl3/Snrpd1/Lsm4/Snrpe/Hsp90ab1/Lsm2/Rps27l/Snrpd2	17
GO:1902105	BP	GO:1902105	regulation of leukocyte differentiation	22/356	320/29008	9.49781e-11	5.52149e-09	3.66035e-09	Il7r/Cd74/Ccr2/Xbp1/Flt3/Cd83/Mafb/Hmgb1/H2-DMa/Trem2/Csf1r/Cd4/Zfp36l1/Sox4/Tmem176a/C1qc/H2-Aa/Jun/Axl/Myb/Ccl5/Lgals9	22
GO:0070670	BP	GO:0070670	response to interleukin-4	9/356	32/29008	1.24885e-10	7.11381e-09	4.71594e-09	Rps2/Rplp0/Xbp1/Rpl3/Mrc1/Hsp90ab1/Hspa5/Tuba1b/Cdk4	9
GO:0002396	BP	GO:0002396	MHC protein complex assembly	7/356	14/29008	1.26021e-10	7.11381e-09	4.71594e-09	H2-Eb1/H2-Ab1/H2-DMa/H2-DMb2/H2-Aa/Calr/H2-DMb1	7
GO:0002699	BP	GO:0002699	positive regulation of immune effector process	21/356	296/29008	1.43399e-10	7.97916e-09	5.28961e-09	Cd74/Rps19/Ccr2/Ddx21/Xbp1/Fcgr1/Trem2/Il1b/H2-DMb2/Hspd1/Hspa8/Phb2/H2-Q7/Mzb1/Hmox1/C3/Klrd1/Myb/H2-DMb1/Cadm1/Rif1	21
GO:0050670	BP	GO:0050670	regulation of lymphocyte proliferation	19/356	241/29008	1.84434e-10	1.01179e-08	6.70745e-09	Cd74/H2-Ab1/Ccr2/Cd209a/Mef2c/Pycard/Sdc4/Hmgb1/Il1b/H2-DMb2/Cd4/Lgals3/H2-Aa/Mzb1/Gpr183/H2-DMb1/Ccl5/Lgals9/Vcam1	19
GO:0032675	BP	GO:0032675	regulation of interleukin-6 production	16/356	166/29008	2.69463e-10	1.45772e-08	9.66365e-09	Cd74/Xbp1/Flt3/Pycard/Hmgb1/Pou2f2/Trem2/Il1b/Klf2/Ccr5/Tnfaip3/Lpl/Hspd1/Bank1/Ncl/Lgals9	16
GO:0030183	BP	GO:0030183	B cell differentiation	16/356	170/29008	3.84218e-10	2.05004e-08	1.35903e-08	H2-Ab1/Bcl11a/Xbp1/Flt3/Irf8/Pou2f2/Slc25a5/Tnfaip3/Zfp36l1/Spib/Lgals1/Cmtm7/Gimap1/Cd79a/Gpr183/Myb	16
GO:0016032	BP	GO:0016032	viral process	22/356	346/29008	4.19906e-10	2.21018e-08	1.46519e-08	Cd74/Bst2/Ppib/Ctsl/Ppia/Csf1r/Eif3b/Hsp90ab1/Cd4/Hspa8/Ifi204/Lgals1/Zfp36/Jun/Smarca4/Axl/Banf1/Ifitm3/Ltf/Apoe/Ccl5/Vcam1	22
GO:0097529	BP	GO:0097529	myeloid leukocyte migration	18/356	226/29008	4.73964e-10	2.46145e-08	1.63177e-08	Cd74/Rps19/Ccr2/Ppib/Ppia/Lgmn/Hmgb1/Ccr3/P2ry12/Trem2/Csf1r/Il1b/Cx3cr1/Ccl9/Lgals3/Pf4/C1qbp/Ccl5	18
GO:0032635	BP	GO:0032635	interleukin-6 production	16/356	174/29008	5.42543e-10	2.78053e-08	1.84329e-08	Cd74/Xbp1/Flt3/Pycard/Hmgb1/Pou2f2/Trem2/Il1b/Klf2/Ccr5/Tnfaip3/Lpl/Hspd1/Bank1/Ncl/Lgals9	16
GO:0098883	BP	GO:0098883	synapse pruning	6/356	10/29008	6.60063e-10	3.33014e-08	2.20765e-08	Trem2/Cx3cr1/C1qa/C1qc/C3/C1qb	6
GO:0001906	BP	GO:0001906	cell killing	19/356	260/29008	6.66883e-10	3.33014e-08	2.20765e-08	Il7r/Ctsc/Rps19/Lyz1/Fcgr1/Cd5l/Hsp90ab1/Cx3cr1/Hspa8/Cfh/Prdx1/Lgals3/Hmgn2/H2-Q7/C3/Klrd1/Ltf/Cadm1/Lgals9	19
GO:0002366	BP	GO:0002366	leukocyte activation involved in immune response	21/356	324/29008	7.47481e-10	3.68537e-08	2.44313e-08	Cd74/Ccr2/Rps6/Xbp1/Irf8/Lat2/Pycard/Hmgb1/Trem2/H2-DMb2/Tnfaip3/Cx3cr1/Hspd1/Lgals3/Lgals1/Hmox1/Gpr183/Myb/H2-DMb1/Rif1/Lgals9	21
GO:0002687	BP	GO:0002687	positive regulation of leukocyte migration	15/356	153/29008	7.72249e-10	3.75989e-08	2.49253e-08	Cd74/Ccr2/Pycard/Lgmn/Hmgb1/P2ry12/Trem2/Csf1r/Il1b/Cx3cr1/Lgals3/Calr/C1qbp/Ccl5/Lgals9	15
GO:0044403	BP	GO:0044403	biological process involved in symbiotic interaction	19/356	265/29008	9.17837e-10	4.37738e-08	2.90189e-08	Cd74/Ppib/Ctsl/Csf1r/Hsp90ab1/Cx3cr1/Cd4/Hspd1/Hspa8/Alyref/Tcp1/Lgals1/Jun/Smarca4/Axl/Ifitm3/Ltf/Apoe/Ccl5	19
GO:0034101	BP	GO:0034101	erythrocyte homeostasis	15/356	155/29008	9.26525e-10	4.37738e-08	2.90189e-08	Tmem14c/Rps19/Rps6/Rps17/Mafb/Slc25a5/Klf2/Zfp36l1/Prdx1/Hmox1/Zfp36/Hmgb2/Smarca4/Axl/Lmo2	15
GO:0002263	BP	GO:0002263	cell activation involved in immune response	21/356	328/29008	9.32792e-10	4.37738e-08	2.90189e-08	Cd74/Ccr2/Rps6/Xbp1/Irf8/Lat2/Pycard/Hmgb1/Trem2/H2-DMb2/Tnfaip3/Cx3cr1/Hspd1/Lgals3/Lgals1/Hmox1/Gpr183/Myb/H2-DMb1/Rif1/Lgals9	21
GO:0002253	BP	GO:0002253	activation of immune response	24/356	439/29008	1.39412e-09	6.46442e-08	4.28545e-08	Blnk/Sla2/Mef2c/Lat2/Pycard/Hmgb1/Trem2/Il1b/Bcl2a1d/Cd5l/Ifi203/Cfh/Ifi204/Lgals3/C1qa/C1qc/Fcna/C3/Klrd1/Cd79a/Mndal/Fyn/C1qb/C1qbp	24
GO:0002399	BP	GO:0002399	MHC class II protein complex assembly	6/356	11/29008	1.43713e-09	6.50885e-08	4.3149e-08	H2-Eb1/H2-Ab1/H2-DMa/H2-DMb2/H2-Aa/H2-DMb1	6
GO:0002503	BP	GO:0002503	peptide antigen assembly with MHC class II protein complex	6/356	11/29008	1.43713e-09	6.50885e-08	4.3149e-08	H2-Eb1/H2-Ab1/H2-DMa/H2-DMb2/H2-Aa/H2-DMb1	6
GO:0002822	BP	GO:0002822	regulation of adaptive immune response based on somatic recombination of immune receptors built from immunoglobulin superfamily domains	17/356	220/29008	2.29857e-09	1.02907e-07	6.82202e-08	Il7r/H2-Ab1/Ccr2/Mef2c/Fcgr1/Hmgb1/H2-DMa/Trem2/Il1b/Tnfaip3/Cd4/Hspd1/Hspa8/H2-Q7/C3/Klrd1/Rif1	17
GO:0002440	BP	GO:0002440	production of molecular mediator of immune response	22/356	380/29008	2.40789e-09	1.06576e-07	7.06525e-08	Il7r/H2-Eb1/Cd74/H2-Ab1/Slamf9/Ccr2/Ddx21/Bst2/Xbp1/H2-DMa/Pou2f2/Il1b/H2-DMb2/Tnfaip3/Hspd1/Phb2/H2-Aa/Mzb1/Hmox1/H2-DMb1/Rif1/Vpreb3	22
GO:0042098	BP	GO:0042098	T cell proliferation	17/356	221/29008	2.46266e-09	1.07776e-07	7.14476e-08	H2-Ab1/Ccr2/Cd209a/Rps6/Pycard/Sdc4/Hmgb1/Il1b/H2-DMb2/Cd4/Lgals3/H2-Aa/Fyn/H2-DMb1/Ccl5/Lgals9/Vcam1	17
GO:0032612	BP	GO:0032612	interleukin-1 production	13/356	120/29008	3.09686e-09	1.34025e-07	8.88491e-08	Slamf9/Pycard/Hmgb1/Trem2/Il1b/Ccr5/Tnfaip3/Cx3cr1/Lpl/Acp5/Ifi204/Mndal/Lgals9	13
GO:0032611	BP	GO:0032611	interleukin-1 beta production	12/356	99/29008	3.44534e-09	1.47468e-07	9.77607e-08	Slamf9/Pycard/Hmgb1/Trem2/Il1b/Ccr5/Tnfaip3/Cx3cr1/Lpl/Acp5/Ifi204/Mndal	12
GO:0002831	BP	GO:0002831	regulation of response to biotic stimulus	20/356	337/29008	8.56667e-09	3.62687e-07	2.40435e-07	Cd74/Rps19/Pycard/Hmgb1/Trem2/Il1b/Tnfaip3/Ifi203/Hspd1/Ly86/Ifi204/Klrd1/Hmgb2/Mndal/Ltf/Cadm1/Apoe/C1qbp/Ccl5/Lgals9	20
GO:0042129	BP	GO:0042129	regulation of T cell proliferation	15/356	183/29008	9.16094e-09	3.83676e-07	2.5435e-07	H2-Ab1/Ccr2/Cd209a/Pycard/Sdc4/Hmgb1/Il1b/H2-DMb2/Cd4/Lgals3/H2-Aa/H2-DMb1/Ccl5/Lgals9/Vcam1	15
GO:0070665	BP	GO:0070665	positive regulation of leukocyte proliferation	14/356	157/29008	9.78143e-09	4.05305e-07	2.68688e-07	Cd74/Ccr2/Mef2c/Pycard/Hmgb1/Csf1r/Il1b/H2-DMb2/Cd4/St6gal1/Gpr183/H2-DMb1/Ccl5/Vcam1	14
GO:0002821	BP	GO:0002821	positive regulation of adaptive immune response	14/356	159/29008	1.15118e-08	4.71982e-07	3.1289e-07	Cd74/H2-Ab1/Ccr2/Pycard/Fcgr1/H2-DMa/Trem2/Il1b/Cd4/Hspd1/Hspa8/H2-Q7/C3/Rif1	14
GO:0071677	BP	GO:0071677	positive regulation of mononuclear cell migration	10/356	69/29008	1.2223e-08	4.95922e-07	3.28761e-07	Ccr2/Pycard/Lgmn/Hmgb1/Cx3cr1/Lgals3/Calr/C1qbp/Ccl5/Lgals9	10
GO:1901214	BP	GO:1901214	regulation of neuron death	21/356	384/29008	1.51113e-08	6.03377e-07	3.99996e-07	Kmo/Ctsz/Mef2c/Npm1/Lgmn/Trem2/Il1b/Hsp90ab1/Cx3cr1/Hspd1/Pmaip1/Atp5g1/C1qa/Set/Hmox1/Jun/Parp1/Axl/Fyn/Apoe/Ccl5	21
GO:0002285	BP	GO:0002285	lymphocyte activation involved in immune response	16/356	219/29008	1.51813e-08	6.03377e-07	3.99996e-07	Cd74/Ccr2/Rps6/Xbp1/Irf8/Hmgb1/H2-DMb2/Tnfaip3/Hspd1/Lgals3/Lgals1/Gpr183/Myb/H2-DMb1/Rif1/Lgals9	16
GO:0016064	BP	GO:0016064	immunoglobulin mediated immune response	18/356	284/29008	1.75763e-08	6.91513e-07	4.58423e-07	H2-Eb1/Cd74/H2-Ab1/Fcgr1/H2-DMa/Pou2f2/Trem2/H2-DMb2/Hspd1/Cfh/C1qa/C1qc/H2-Aa/C3/H2-DMb1/Rif1/C1qb/C1qbp	18
GO:0002685	BP	GO:0002685	regulation of leukocyte migration	16/356	223/29008	1.96031e-08	7.5598e-07	5.01161e-07	Cd74/Ccr2/Pycard/Lgmn/Hmgb1/P2ry12/Trem2/Csf1r/Il1b/Cx3cr1/Lgals3/Calr/C1qbp/Ccl5/Lgals9/Padi2	16
GO:0050866	BP	GO:0050866	negative regulation of cell activation	16/356	223/29008	1.96031e-08	7.5598e-07	5.01161e-07	Cd74/H2-Ab1/Ccr2/Flt3/Sdc4/Hmgb1/Trem2/Tnfaip3/Lgals3/H2-Aa/Bank1/Hmox1/Mertk/Axl/Apoe/Lgals9	16
GO:0019724	BP	GO:0019724	B cell mediated immunity	18/356	287/29008	2.06617e-08	7.84957e-07	5.2037e-07	H2-Eb1/Cd74/H2-Ab1/Fcgr1/H2-DMa/Pou2f2/Trem2/H2-DMb2/Hspd1/Cfh/C1qa/C1qc/H2-Aa/C3/H2-DMb1/Rif1/C1qb/C1qbp	18
GO:0070997	BP	GO:0070997	neuron death	22/356	428/29008	2.07575e-08	7.84957e-07	5.2037e-07	Kmo/Ctsz/Mef2c/Npm1/Lgmn/Trem2/Il1b/Hsp90ab1/Ccr5/Cx3cr1/Hspd1/Pmaip1/Atp5g1/C1qa/Set/Hmox1/Jun/Parp1/Axl/Fyn/Apoe/Ccl5	22
GO:0071675	BP	GO:0071675	regulation of mononuclear cell migration	12/356	118/29008	2.58168e-08	9.66888e-07	6.40978e-07	Ccr2/Pycard/Lgmn/Hmgb1/Csf1r/Cx3cr1/Lgals3/Calr/C1qbp/Ccl5/Lgals9/Padi2	12
GO:0032946	BP	GO:0032946	positive regulation of mononuclear cell proliferation	13/356	145/29008	3.10351e-08	1.14683e-06	7.60268e-07	Cd74/Ccr2/Mef2c/Pycard/Hmgb1/Il1b/H2-DMb2/Cd4/St6gal1/Gpr183/H2-DMb1/Ccl5/Vcam1	13
GO:0001776	BP	GO:0001776	leukocyte homeostasis	12/356	120/29008	3.12104e-08	1.14683e-06	7.60268e-07	Cd74/Ccr2/Mef2c/Rps6/Flt3/Hmgb1/Tnfaip3/Pmaip1/Cfh/Mertk/Axl/Gpr183	12
GO:0002703	BP	GO:0002703	regulation of leukocyte mediated immunity	18/356	297/29008	3.49013e-08	1.27047e-06	8.42232e-07	Il7r/Ccr2/Ddx21/Bst2/Fcgr1/Hmgb1/Trem2/Il1b/Cx3cr1/Hspd1/Hspa8/H2-Q7/Hmox1/C3/Klrd1/Cadm1/Rif1/Lgals9	18
GO:0051235	BP	GO:0051235	maintenance of location	19/356	335/29008	4.17313e-08	1.50503e-06	9.97729e-07	Gm2a/Clec4b1/Msr1/Srgn/Tmsb10/Plin2/Ccdc88a/Trem2/Il1b/Ccr5/Lpl/Cd4/Hspa5/Hexb/C3/Gsto1/Apoe/Nrip1/Lgals9	19
GO:0051851	BP	GO:0051851	modulation by host of symbiont process	9/356	61/29008	5.64597e-08	2.01753e-06	1.33748e-06	Ppib/Csf1r/Cx3cr1/Hspa8/Jun/Smarca4/Ltf/Apoe/Ccl5	9
GO:0050727	BP	GO:0050727	regulation of inflammatory response	19/356	342/29008	5.78182e-08	2.04729e-06	1.35721e-06	Ctss/Ctsc/Rps19/Ccr2/Pycard/Fcgr1/Trem2/Il1b/Ccr5/Tnfaip3/Cx3cr1/Lpl/Hspd1/Acp5/Zfp36/C3/Apoe/Ccl5/Lgals9	19
GO:0006959	BP	GO:0006959	humoral immune response	21/356	416/29008	5.94003e-08	2.08436e-06	1.38178e-06	Rnase6/Rps19/Ccr2/Mef2c/H2-DMa/Trem2/Il1b/Cd5l/Cfh/Lgals3/C1qa/Hmgn2/C1qc/Fcna/Jchain/C3/Gpr183/Ltf/Pf4/C1qb/C1qbp	21
GO:2000109	BP	GO:2000109	regulation of macrophage apoptotic process	5/356	10/29008	6.48576e-08	2.25554e-06	1.49526e-06	Mef2c/Ccr5/St6gal1/Tcp1/Ccl5	5
GO:0043523	BP	GO:0043523	regulation of neuron apoptotic process	17/356	276/29008	6.65504e-08	2.29393e-06	1.52071e-06	Ctsz/Mef2c/Npm1/Lgmn/Trem2/Il1b/Hsp90ab1/Cx3cr1/Hspd1/Pmaip1/Set/Hmox1/Jun/Parp1/Axl/Fyn/Apoe	17
GO:0008347	BP	GO:0008347	glial cell migration	9/356	63/29008	7.54116e-08	2.55416e-06	1.69322e-06	Ccr2/P2ry12/Trem2/Cx3cr1/Hexb/Vim/Gpr183/Adgrg1/Syne2	9
GO:0042255	BP	GO:0042255	ribosome assembly	9/356	63/29008	7.54116e-08	2.55416e-06	1.69322e-06	Rps5/Rps2/Rps19/Rplp0/Rpsa/Rpl6/Rpl3/Rps27l/C1qbp	9
GO:0000387	BP	GO:0000387	spliceosomal snRNP assembly	7/356	32/29008	1.02193e-07	3.43141e-06	2.27478e-06	Snrpg/Snrpf/Snrpd1/Lsm4/Snrpe/Lsm2/Snrpd2	7
GO:0050729	BP	GO:0050729	positive regulation of inflammatory response	12/356	134/29008	1.06983e-07	3.53453e-06	2.34314e-06	Ctss/Ctsc/Rps19/Ccr2/Fcgr1/Trem2/Il1b/Ccr5/Lpl/Hspd1/C3/Ccl5	12
GO:0032755	BP	GO:0032755	positive regulation of interleukin-6 production	11/356	109/29008	1.07079e-07	3.53453e-06	2.34314e-06	Cd74/Xbp1/Pycard/Hmgb1/Pou2f2/Il1b/Ccr5/Lpl/Hspd1/Ncl/Lgals9	11
GO:0071888	BP	GO:0071888	macrophage apoptotic process	5/356	11/29008	1.17708e-07	3.85271e-06	2.55407e-06	Mef2c/Ccr5/St6gal1/Tcp1/Ccl5	5
GO:0051817	BP	GO:0051817	modulation of process of other organism involved in symbiotic interaction	9/356	67/29008	1.30489e-07	4.23547e-06	2.80781e-06	Ppib/Csf1r/Cx3cr1/Hspa8/Jun/Smarca4/Ltf/Apoe/Ccl5	9
GO:0019058	BP	GO:0019058	viral life cycle	16/356	257/29008	1.40367e-07	4.51843e-06	2.99539e-06	Cd74/Bst2/Ppib/Ctsl/Ppia/Hsp90ab1/Cd4/Hspa8/Ifi204/Lgals1/Axl/Banf1/Ifitm3/Ltf/Apoe/Ccl5	16
GO:0019915	BP	GO:0019915	lipid storage	10/356	89/29008	1.4711e-07	4.69668e-06	3.11356e-06	Gm2a/Msr1/Plin2/Trem2/Il1b/Lpl/Hexb/C3/Apoe/Nrip1	10
GO:0150146	BP	GO:0150146	cell junction disassembly	6/356	21/29008	1.52156e-07	4.77942e-06	3.16841e-06	Trem2/Cx3cr1/C1qa/C1qc/C3/C1qb	6
GO:1903975	BP	GO:1903975	regulation of glial cell migration	6/356	21/29008	1.52156e-07	4.77942e-06	3.16841e-06	Ccr2/P2ry12/Trem2/Cx3cr1/Vim/Gpr183	6
GO:0034341	BP	GO:0034341	response to interferon-gamma	12/356	139/29008	1.60177e-07	4.99113e-06	3.30876e-06	H2-Eb1/Cd74/H2-Ab1/Bst2/Irf8/Mrc1/Ccl9/H2-Q7/H2-Aa/Vim/Ifitm3/Ccl5	12
GO:0032602	BP	GO:0032602	chemokine production	11/356	114/29008	1.70036e-07	5.21487e-06	3.45709e-06	Cd74/Slamf9/Pycard/Hmgb1/Trem2/Csf1r/Il1b/Lpl/Chil3/Ccl5/Lgals9	11
GO:0032652	BP	GO:0032652	regulation of interleukin-1 production	11/356	114/29008	1.70036e-07	5.21487e-06	3.45709e-06	Pycard/Hmgb1/Trem2/Ccr5/Tnfaip3/Cx3cr1/Lpl/Acp5/Ifi204/Mndal/Lgals9	11
GO:0050920	BP	GO:0050920	regulation of chemotaxis	15/356	229/29008	1.79682e-07	5.46767e-06	3.62468e-06	Cd74/Ccr2/Lgmn/Hmgb1/P2ry12/Trem2/Csf1r/Il1b/Cx3cr1/St6gal1/Calr/Gpr183/C1qbp/Ccl5/Padi2	15
GO:0045619	BP	GO:0045619	regulation of lymphocyte differentiation	14/356	199/29008	1.93475e-07	5.84173e-06	3.87265e-06	Il7r/Cd74/Ccr2/Xbp1/Flt3/Cd83/Hmgb1/H2-DMa/Zfp36l1/Sox4/H2-Aa/Axl/Myb/Lgals9	14
GO:0002695	BP	GO:0002695	negative regulation of leukocyte activation	14/356	200/29008	2.05757e-07	6.1648e-06	4.08682e-06	Cd74/H2-Ab1/Ccr2/Flt3/Sdc4/Hmgb1/Tnfaip3/Lgals3/H2-Aa/Bank1/Hmox1/Mertk/Axl/Lgals9	14
GO:0050671	BP	GO:0050671	positive regulation of lymphocyte proliferation	12/356	143/29008	2.1854e-07	6.4978e-06	4.30758e-06	Cd74/Ccr2/Mef2c/Pycard/Hmgb1/Il1b/H2-DMb2/Cd4/Gpr183/H2-DMb1/Ccl5/Vcam1	12
GO:0032651	BP	GO:0032651	regulation of interleukin-1 beta production	10/356	93/29008	2.23813e-07	6.60419e-06	4.37811e-06	Pycard/Hmgb1/Trem2/Ccr5/Tnfaip3/Cx3cr1/Lpl/Acp5/Ifi204/Mndal	10
GO:0042273	BP	GO:0042273	ribosomal large subunit biogenesis	9/356	72/29008	2.4613e-07	7.1543e-06	4.74279e-06	Rplp0/Rpl10a/Rpl35/Npm1/Rpl6/Rpl3/Rpl14/Rsl1d1/Nhp2	9
GO:0042274	BP	GO:0042274	ribosomal small subunit biogenesis	9/356	72/29008	2.4613e-07	7.1543e-06	4.74279e-06	Rps8/Rps5/Rps2/Rps19/Rpsa/Rps6/Npm1/Rps17/Rps27l	9
GO:0002833	BP	GO:0002833	positive regulation of response to biotic stimulus	13/356	173/29008	2.48258e-07	7.1627e-06	4.74836e-06	Cd74/Rps19/Pycard/Hmgb1/Ifi203/Hspd1/Ly86/Ifi204/Klrd1/Hmgb2/Mndal/Cadm1/Lgals9	13
GO:0045621	BP	GO:0045621	positive regulation of lymphocyte differentiation	11/356	120/29008	2.87284e-07	8.22774e-06	5.4544e-06	Il7r/Cd74/Ccr2/Xbp1/Cd83/H2-DMa/Sox4/H2-Aa/Axl/Myb/Lgals9	11
GO:0002335	BP	GO:0002335	mature B cell differentiation	7/356	37/29008	2.96535e-07	8.43069e-06	5.58894e-06	Xbp1/Irf8/Pou2f2/Tnfaip3/Lgals1/Cmtm7/Gpr183	7
GO:0042590	BP	GO:0042590	antigen processing and presentation of exogenous peptide antigen via MHC class I	5/356	13/29008	3.21332e-07	9.06947e-06	6.01241e-06	Clec4b1/Ifi30/Fcgr1/Clec4a1/Clec4a3	5
GO:0051402	BP	GO:0051402	neuron apoptotic process	17/356	309/29008	3.32629e-07	9.32079e-06	6.17901e-06	Ctsz/Mef2c/Npm1/Lgmn/Trem2/Il1b/Hsp90ab1/Cx3cr1/Hspd1/Pmaip1/Set/Hmox1/Jun/Parp1/Axl/Fyn/Apoe	17
GO:0030449	BP	GO:0030449	regulation of complement activation	6/356	24/29008	3.65851e-07	1.01261e-05	6.71289e-06	Trem2/Il1b/Cd5l/Cfh/C3/C1qbp	6
GO:0002690	BP	GO:0002690	positive regulation of leukocyte chemotaxis	10/356	98/29008	3.67502e-07	1.01261e-05	6.71289e-06	Cd74/Ccr2/Lgmn/Hmgb1/Csf1r/Il1b/Cx3cr1/Calr/C1qbp/Ccl5	10
GO:0032649	BP	GO:0032649	regulation of interferon-gamma production	11/356	123/29008	3.69168e-07	1.01261e-05	6.71289e-06	Ccr2/Flt3/Irf8/Pycard/Hmgb1/Il1b/Hspd1/Axl/Cd14/C1qbp/Lgals9	11
GO:0009615	BP	GO:0009615	response to virus	17/356	312/29008	3.80863e-07	1.03739e-05	6.87713e-06	Ddx21/Bst2/Flt3/Ifi27l2a/Pycard/Pou2f2/Il1b/Tagap/Pmaip1/Ifi204/Irf5/Phb2/Ifitm3/G3bp1/C1qbp/Ccl5/Lgals9	17
GO:0046631	BP	GO:0046631	alpha-beta T cell activation	13/356	180/29008	3.92138e-07	1.06053e-05	7.03057e-06	Psap/H2-Ab1/Rpl22/Ccr2/Clec4b1/Ctsl/Cd83/Hmgb1/Clec4a1/Gpr183/Myb/Clec4a3/Lgals9	13
GO:0050921	BP	GO:0050921	positive regulation of chemotaxis	12/356	151/29008	3.94807e-07	1.06053e-05	7.03057e-06	Cd74/Ccr2/Lgmn/Hmgb1/P2ry12/Trem2/Csf1r/Il1b/Cx3cr1/Calr/C1qbp/Ccl5	12
GO:0002688	BP	GO:0002688	regulation of leukocyte chemotaxis	11/356	124/29008	4.00712e-07	1.06902e-05	7.08686e-06	Cd74/Ccr2/Lgmn/Hmgb1/Csf1r/Il1b/Cx3cr1/Calr/C1qbp/Ccl5/Padi2	11
GO:0045862	BP	GO:0045862	positive regulation of proteolysis	18/356	351/29008	4.21074e-07	1.1157e-05	7.39631e-06	Ctsc/Xbp1/Pycard/Lgmn/Hmgb1/Trem2/Il1b/Hspd1/Hspa8/Pmaip1/Ifi204/Rps27l/Cbfa2t3/Hspa1b/Anp32b/Fyn/Apoe/Hspa1a	18
GO:0002824	BP	GO:0002824	positive regulation of adaptive immune response based on somatic recombination of immune receptors built from immunoglobulin superfamily domains	12/356	152/29008	4.2398e-07	1.11581e-05	7.39703e-06	H2-Ab1/Ccr2/Fcgr1/H2-DMa/Trem2/Il1b/Cd4/Hspd1/Hspa8/H2-Q7/C3/Rif1	12
GO:0006364	BP	GO:0006364	rRNA processing	14/356	214/29008	4.69094e-07	1.22626e-05	8.12919e-06	Rps8/Rps19/Rpl10a/Ddx21/Rpl35/Rps6/Npm1/Rps17/Nop10/Rpl14/Npm3/Ncl/Rsl1d1/Nhp2	14
GO:0032479	BP	GO:0032479	regulation of type I interferon production	10/356	101/29008	4.87998e-07	1.26717e-05	8.40041e-06	Flt3/Irf8/Pycard/Hmgb1/Hspd1/Irf5/Ptprs/Hmgb2/Cd14/G3bp1	10
GO:0071621	BP	GO:0071621	granulocyte chemotaxis	11/356	127/29008	5.101e-07	1.31579e-05	8.72272e-06	Cd74/Ppib/Ppia/Ccr3/Csf1r/Il1b/Ccl9/Lgals3/Pf4/C1qbp/Ccl5	11
GO:0045088	BP	GO:0045088	regulation of innate immune response	14/356	217/29008	5.54904e-07	1.42194e-05	9.42645e-06	Cd74/Rps19/Pycard/Hmgb1/Trem2/Tnfaip3/Ifi203/Ifi204/Klrd1/Hmgb2/Mndal/Cadm1/Apoe/Lgals9	14
GO:0032606	BP	GO:0032606	type I interferon production	10/356	103/29008	5.86368e-07	1.49275e-05	9.89583e-06	Flt3/Irf8/Pycard/Hmgb1/Hspd1/Irf5/Ptprs/Hmgb2/Cd14/G3bp1	10
GO:0002548	BP	GO:0002548	monocyte chemotaxis	8/356	59/29008	6.11581e-07	1.54682e-05	1.02543e-05	Rps19/Ccr2/Lgmn/Hmgb1/Cx3cr1/Ccl9/Lgals3/Ccl5	8
GO:0045637	BP	GO:0045637	regulation of myeloid cell differentiation	14/356	219/29008	6.19681e-07	1.5572e-05	1.03231e-05	Cd74/Mef2c/Mafb/Hmgb1/Trem2/Csf1r/Cd4/Zfp36l1/C1qc/Zfp36/Jun/Hmgb2/Lmo2/Ccl5	14
GO:0042060	BP	GO:0042060	wound healing	18/356	361/29008	6.32751e-07	1.57985e-05	1.04733e-05	Clec10a/Ccr2/Plek/Xbp1/Ppia/Sdc4/Hmgb1/P2ry12/Cfh/Dst/Hmox1/C3/Mertk/Axl/Apoe/Pf4/F13a1/Fermt3	18
GO:0045582	BP	GO:0045582	positive regulation of T cell differentiation	10/356	104/29008	6.41754e-07	1.59014e-05	1.05415e-05	Il7r/Cd74/Ccr2/Xbp1/Cd83/H2-DMa/Sox4/H2-Aa/Myb/Lgals9	10
GO:0002698	BP	GO:0002698	negative regulation of immune effector process	11/356	130/29008	6.45037e-07	1.59014e-05	1.05415e-05	Il7r/Rps19/Ccr2/Bst2/Tnfaip3/Cx3cr1/Lgals3/Hmox1/Klrd1/Vpreb3/Lgals9	11
GO:2001233	BP	GO:2001233	regulation of apoptotic signaling pathway	19/356	402/29008	6.92115e-07	1.69546e-05	1.12397e-05	Ctsc/Cd74/Erp29/Pdia3/Xbp1/Ppia/Pycard/Trem2/Slc25a5/Il1b/Tnfaip3/Cx3cr1/Pmaip1/Lgals3/Hmox1/Hmgb2/Parp1/Fyn/Itga6	19
GO:0045089	BP	GO:0045089	positive regulation of innate immune response	11/356	131/29008	6.96534e-07	1.69562e-05	1.12408e-05	Cd74/Rps19/Pycard/Hmgb1/Ifi203/Ifi204/Klrd1/Hmgb2/Mndal/Cadm1/Lgals9	11
GO:0002381	BP	GO:0002381	immunoglobulin production involved in immunoglobulin-mediated immune response	9/356	82/29008	7.6096e-07	1.84096e-05	1.22042e-05	H2-Eb1/H2-Ab1/H2-DMa/Pou2f2/H2-DMb2/Hspd1/H2-Aa/H2-DMb1/Rif1	9
GO:0016072	BP	GO:0016072	rRNA metabolic process	14/356	224/29008	8.12288e-07	1.953e-05	1.2947e-05	Rps8/Rps19/Rpl10a/Ddx21/Rpl35/Rps6/Npm1/Rps17/Nop10/Rpl14/Npm3/Ncl/Rsl1d1/Nhp2	14
GO:0032722	BP	GO:0032722	positive regulation of chemokine production	9/356	83/29008	8.44375e-07	2.01769e-05	1.33759e-05	Cd74/Pycard/Hmgb1/Csf1r/Il1b/Lpl/Chil3/Ccl5/Lgals9	9
GO:0002706	BP	GO:0002706	regulation of lymphocyte mediated immunity	14/356	225/29008	8.56699e-07	2.03466e-05	1.34883e-05	Il7r/Ccr2/Fcgr1/Hmgb1/Trem2/Il1b/Hspd1/Hspa8/H2-Q7/C3/Klrd1/Cadm1/Rif1/Lgals9	14
GO:0032609	BP	GO:0032609	interferon-gamma production	11/356	135/29008	9.40606e-07	2.2204e-05	1.47197e-05	Ccr2/Flt3/Irf8/Pycard/Hmgb1/Il1b/Hspd1/Axl/Cd14/C1qbp/Lgals9	11
GO:0070374	BP	GO:0070374	positive regulation of ERK1 and ERK2 cascade	14/356	227/29008	9.52102e-07	2.234e-05	1.48098e-05	Cd74/Pycard/Hmgb1/Trem2/Csf1r/Il1b/Cd4/Ccl9/Phb2/Jun/C3/Gpr183/Apoe/Ccl5	14
GO:0002468	BP	GO:0002468	dendritic cell antigen processing and presentation	5/356	16/29008	1.05799e-06	2.46759e-05	1.63584e-05	Cd74/Clec4b1/Cd68/Clec4a1/Clec4a3	5
GO:0032642	BP	GO:0032642	regulation of chemokine production	10/356	110/29008	1.08051e-06	2.50511e-05	1.66071e-05	Cd74/Pycard/Hmgb1/Trem2/Csf1r/Il1b/Lpl/Chil3/Ccl5/Lgals9	10
GO:0030168	BP	GO:0030168	platelet activation	9/356	86/29008	1.1438e-06	2.63616e-05	1.74758e-05	Plek/Ppia/P2ry12/Cfh/Mertk/Axl/Apoe/Pf4/Fermt3	9
GO:0051250	BP	GO:0051250	negative regulation of lymphocyte activation	12/356	168/29008	1.23528e-06	2.83024e-05	1.87625e-05	Cd74/H2-Ab1/Flt3/Sdc4/Hmgb1/Tnfaip3/Lgals3/H2-Aa/Bank1/Mertk/Axl/Lgals9	12
GO:2000106	BP	GO:2000106	regulation of leukocyte apoptotic process	10/356	112/29008	1.27597e-06	2.90638e-05	1.92672e-05	Il7r/Cd74/Mef2c/Ccr5/St6gal1/Tcp1/Lgals3/Mertk/Axl/Ccl5	10
GO:0071887	BP	GO:0071887	leukocyte apoptotic process	11/356	140/29008	1.34944e-06	3.05586e-05	2.02581e-05	Il7r/Cd74/Mef2c/Rps6/Ccr5/St6gal1/Tcp1/Lgals3/Mertk/Axl/Ccl5	11
GO:0051702	BP	GO:0051702	biological process involved in interaction with symbiont	10/356	114/29008	1.50157e-06	3.38071e-05	2.24117e-05	Ppib/Csf1r/Cx3cr1/Hspd1/Hspa8/Jun/Smarca4/Ltf/Apoe/Ccl5	10
GO:0030218	BP	GO:0030218	erythrocyte differentiation	11/356	143/29008	1.6635e-06	3.71239e-05	2.46105e-05	Tmem14c/Rps19/Rps6/Mafb/Slc25a5/Klf2/Zfp36l1/Zfp36/Hmgb2/Smarca4/Lmo2	11
GO:0002573	BP	GO:0002573	myeloid leukocyte differentiation	14/356	238/29008	1.66796e-06	3.71239e-05	2.46105e-05	Cd74/Mef2c/Mafb/Trem2/Csf1r/Cd4/Zfp36l1/Ifi204/Spib/C1qc/Jun/Cbfa2t3/Gpr183/Ccl5	14
GO:0070371	BP	GO:0070371	ERK1 and ERK2 cascade	17/356	349/29008	1.78248e-06	3.91195e-05	2.59334e-05	Cd74/Xbp1/Pycard/Hmgb1/Ccr3/Trem2/Csf1r/Il1b/Cd4/Zfp36l1/Ccl9/Phb2/Jun/C3/Gpr183/Apoe/Ccl5	17
GO:0006403	BP	GO:0006403	RNA localization	12/356	174/29008	1.78775e-06	3.91195e-05	2.59334e-05	Ran/Npm1/Eif5a/Alyref/Zfp36l1/Tcp1/Hnrnpa1/Srsf7/Mrpl18/Nup210/Zfp36/Slbp	12
GO:0050792	BP	GO:0050792	regulation of viral process	12/356	174/29008	1.78775e-06	3.91195e-05	2.59334e-05	Cd74/Bst2/Ppia/Cd4/Ifi204/Lgals1/Zfp36/Axl/Banf1/Ifitm3/Ltf/Ccl5	12
GO:0032720	BP	GO:0032720	negative regulation of tumor necrosis factor production	8/356	68/29008	1.85225e-06	4.03045e-05	2.6719e-05	Clec4b1/Flt3/Trem2/Tnfaip3/Acp5/Clec4a1/Axl/Clec4a3	8
GO:0002920	BP	GO:0002920	regulation of humoral immune response	7/356	48/29008	1.88871e-06	4.06438e-05	2.69439e-05	H2-DMa/Trem2/Il1b/Cd5l/Cfh/C3/C1qbp	7
GO:0043277	BP	GO:0043277	apoptotic cell clearance	7/356	48/29008	1.88871e-06	4.06438e-05	2.69439e-05	Ccr2/Hmgb1/Trem2/C3/Mertk/Axl/Txndc5	7
GO:0002377	BP	GO:0002377	immunoglobulin production	15/356	277/29008	1.99518e-06	4.26989e-05	2.83063e-05	Il7r/H2-Eb1/H2-Ab1/Xbp1/H2-DMa/Pou2f2/H2-DMb2/Tnfaip3/Hspd1/Phb2/H2-Aa/Mzb1/H2-DMb1/Rif1/Vpreb3	15
GO:0042026	BP	GO:0042026	protein refolding	5/356	18/29008	2.03377e-06	4.32871e-05	2.86962e-05	Hspd1/Hspa8/Hspa5/Hspa1b/Hspa1a	5
GO:1903556	BP	GO:1903556	negative regulation of tumor necrosis factor superfamily cytokine production	8/356	69/29008	2.07297e-06	4.38816e-05	2.90903e-05	Clec4b1/Flt3/Trem2/Tnfaip3/Acp5/Clec4a1/Axl/Clec4a3	8
GO:0002700	BP	GO:0002700	regulation of production of molecular mediator of immune response	12/356	177/29008	2.1383e-06	4.50199e-05	2.9845e-05	Cd74/Ccr2/Ddx21/Bst2/Xbp1/Il1b/Tnfaip3/Phb2/Mzb1/Hmox1/Rif1/Vpreb3	12
GO:0050657	BP	GO:0050657	nucleic acid transport	11/356	147/29008	2.18113e-06	4.54305e-05	3.01172e-05	Ran/Npm1/Eif5a/Alyref/Zfp36l1/Hnrnpa1/Srsf7/Mrpl18/Nup210/Zfp36/Slbp	11
GO:0050658	BP	GO:0050658	RNA transport	11/356	147/29008	2.18113e-06	4.54305e-05	3.01172e-05	Ran/Npm1/Eif5a/Alyref/Zfp36l1/Hnrnpa1/Srsf7/Mrpl18/Nup210/Zfp36/Slbp	11
GO:0019221	BP	GO:0019221	cytokine-mediated signaling pathway	18/356	397/29008	2.44498e-06	5.06552e-05	3.35808e-05	Cd74/Ccr2/Flt3/Pycard/Trem2/Csf1r/Il1b/Cx3cr1/Cd4/Lifr/Ccl9/Iigp1/Irf5/Axl/Ifitm3/Pf4/Ccl5/Padi2	18
GO:0008380	BP	GO:0008380	RNA splicing	18/356	398/29008	2.53257e-06	5.21925e-05	3.45999e-05	Rps26/Snrpg/Npm1/Snrpf/Snrpd1/Ahnak/Lsm4/Snrpe/Hspa8/Alyref/Lgals3/Hnrnpa1/Lsm2/Srsf7/Ncl/Snrpd2/Lsm5/C1qbp	18
GO:0051236	BP	GO:0051236	establishment of RNA localization	11/356	150/29008	2.65721e-06	5.44728e-05	3.61116e-05	Ran/Npm1/Eif5a/Alyref/Zfp36l1/Hnrnpa1/Srsf7/Mrpl18/Nup210/Zfp36/Slbp	11
GO:0030224	BP	GO:0030224	monocyte differentiation	6/356	33/29008	2.74267e-06	5.59303e-05	3.70778e-05	Cd74/Mef2c/Cd4/Zfp36l1/Ifi204/Jun	6
GO:0043524	BP	GO:0043524	negative regulation of neuron apoptotic process	12/356	184/29008	3.2019e-06	6.49551e-05	4.30606e-05	Mef2c/Npm1/Lgmn/Hsp90ab1/Cx3cr1/Hspd1/Set/Hmox1/Jun/Axl/Fyn/Apoe	12
GO:1903900	BP	GO:1903900	regulation of viral life cycle	11/356	153/29008	3.22199e-06	6.50241e-05	4.31063e-05	Cd74/Bst2/Ppia/Cd4/Ifi204/Lgals1/Axl/Banf1/Ifitm3/Ltf/Ccl5	11
GO:0000028	BP	GO:0000028	ribosomal small subunit assembly	5/356	20/29008	3.60657e-06	7.24102e-05	4.80027e-05	Rps5/Rps2/Rps19/Rpsa/Rps27l	5
GO:0097530	BP	GO:0097530	granulocyte migration	11/356	157/29008	4.13697e-06	8.26333e-05	5.47799e-05	Cd74/Ppib/Ppia/Ccr3/Csf1r/Il1b/Ccl9/Lgals3/Pf4/C1qbp/Ccl5	11
GO:0140694	BP	GO:0140694	non-membrane-bounded organelle assembly	17/356	373/29008	4.34451e-06	8.63361e-05	5.72346e-05	Rps5/Rps2/Rps19/Rplp0/Rpsa/Mef2c/Npm1/Rpl6/Rpl3/Lsm4/Rps27l/Hspa1b/Fscn1/G3bp1/C1qbp/Smc1a/Hspa1a	17
GO:1901216	BP	GO:1901216	positive regulation of neuron death	10/356	129/29008	4.61248e-06	9.11961e-05	6.04564e-05	Kmo/Ctsz/Il1b/Pmaip1/Atp5g1/C1qa/Jun/Parp1/Fyn/Apoe	10
GO:0002577	BP	GO:0002577	regulation of antigen processing and presentation	5/356	21/29008	4.68607e-06	9.2183e-05	6.11107e-05	Cd74/H2-Ab1/Pycard/Cd68/Trem2	5
GO:0030593	BP	GO:0030593	neutrophil chemotaxis	9/356	102/29008	4.79691e-06	9.34198e-05	6.19306e-05	Cd74/Ppib/Ppia/Il1b/Ccl9/Lgals3/Pf4/C1qbp/Ccl5	9
GO:0048525	BP	GO:0048525	negative regulation of viral process	9/356	102/29008	4.79691e-06	9.34198e-05	6.19306e-05	Cd74/Bst2/Ppia/Ifi204/Zfp36/Banf1/Ifitm3/Ltf/Ccl5	9
GO:0002474	BP	GO:0002474	antigen processing and presentation of peptide antigen via MHC class I	7/356	55/29008	4.83598e-06	9.37121e-05	6.21244e-05	Clec4b1/Ifi30/Fcgr1/H2-Q7/Clec4a1/Calr/Clec4a3	7
GO:0002274	BP	GO:0002274	myeloid leukocyte activation	14/356	261/29008	4.87947e-06	9.40868e-05	6.23728e-05	Cd48/Ctsc/Ccr2/Lat2/Pycard/Hmgb1/Trem2/Cx3cr1/Hspd1/C1qa/Hmox1/Jun/Ccl5/Lgals9	14
GO:0035821	BP	GO:0035821	modulation of process of other organism	10/356	131/29008	5.29406e-06	0.00010108	6.70089e-05	Mpeg1/Ppib/Csf1r/Cx3cr1/Hspa8/Jun/Smarca4/Ltf/Apoe/Ccl5	10
GO:0050829	BP	GO:0050829	defense response to Gram-negative bacterium	10/356	131/29008	5.29406e-06	0.00010108	6.70089e-05	Mpeg1/Rnase6/Rps19/Pycard/Lyz1/Trem2/Cd4/Iigp1/Hmgb2/Ltf	10
GO:0042102	BP	GO:0042102	positive regulation of T cell proliferation	9/356	104/29008	5.63188e-06	0.000107006	7.09372e-05	Ccr2/Pycard/Hmgb1/Il1b/H2-DMb2/Cd4/H2-DMb1/Ccl5/Vcam1	9
GO:0015931	BP	GO:0015931	nucleobase-containing compound transport	12/356	195/29008	5.82067e-06	0.000110056	7.29591e-05	Ran/Npm1/Eif5a/Slc25a5/Alyref/Zfp36l1/Hnrnpa1/Srsf7/Mrpl18/Nup210/Zfp36/Slbp	12
GO:0090026	BP	GO:0090026	positive regulation of monocyte chemotaxis	5/356	22/29008	6.00343e-06	0.000112963	7.48864e-05	Ccr2/Lgmn/Hmgb1/Cx3cr1/Ccl5	5
GO:0031668	BP	GO:0031668	cellular response to extracellular stimulus	13/356	231/29008	6.34069e-06	0.000118736	7.87132e-05	Pdia3/Xbp1/Cd68/Mybbp1a/Lpl/Pmaip1/Hspa5/Ifi204/Dctpp1/Jun/Axl/Itga6/Vcam1	13
GO:0045580	BP	GO:0045580	regulation of T cell differentiation	11/356	165/29008	6.66867e-06	0.00012428	8.23886e-05	Il7r/Cd74/Ccr2/Xbp1/Cd83/Hmgb1/H2-DMa/Sox4/H2-Aa/Myb/Lgals9	11
GO:0019722	BP	GO:0019722	calcium-mediated signaling	12/356	198/29008	6.80187e-06	0.000126158	8.3634e-05	Ccr2/Sla2/Lat2/Ccr9/Hint1/Ccr3/P2ry12/Trem2/Ccr5/Cx3cr1/Cd4/Vcam1	12
GO:0045647	BP	GO:0045647	negative regulation of erythrocyte differentiation	4/356	11/29008	6.87643e-06	0.000126338	8.37531e-05	Mafb/Zfp36l1/Zfp36/Lmo2	4
GO:0097278	BP	GO:0097278	complement-dependent cytotoxicity	4/356	11/29008	6.87643e-06	0.000126338	8.37531e-05	Cd5l/Hsp90ab1/Cfh/C3	4
GO:0031647	BP	GO:0031647	regulation of protein stability	15/356	307/29008	6.96409e-06	0.000126753	8.40281e-05	Cd74/Ppib/Xbp1/Ifi30/Npm1/Pycard/Ptges3/Hsp90ab1/Hspd1/Hspa8/Sox4/Tcp1/Phb2/Ddost/Calr	15
GO:0097193	BP	GO:0097193	intrinsic apoptotic signaling pathway	15/356	307/29008	6.96409e-06	0.000126753	8.40281e-05	Cd74/Erp29/Crip1/Xbp1/Ppia/Pycard/Hint1/Trem2/Bcl2a1d/Mybbp1a/Pmaip1/Ifi204/Rps27l/Hmox1/Parp1	15
GO:0072676	BP	GO:0072676	lymphocyte migration	9/356	107/29008	7.11667e-06	0.000128928	8.54697e-05	Ccr2/Pycard/Itgb7/Ccl9/Gpr183/Cadm1/Ccl5/Lgals9/Padi2	9
GO:2001236	BP	GO:2001236	regulation of extrinsic apoptotic signaling pathway	11/356	168/29008	7.9187e-06	0.000142793	9.46616e-05	Pdia3/Pycard/Il1b/Tnfaip3/Cx3cr1/Pmaip1/Lgals3/Hmox1/Hmgb2/Fyn/Itga6	11
GO:0009991	BP	GO:0009991	response to extracellular stimulus	17/356	391/29008	8.07124e-06	0.000144873	9.60405e-05	Pdia3/Xbp1/Cd68/Mybbp1a/Lpl/Pmaip1/Cfh/Hspa5/Ifi204/Dctpp1/Zfp36/Jun/Axl/Gatm/Apoe/Itga6/Vcam1	17
GO:0033674	BP	GO:0033674	positive regulation of kinase activity	18/356	435/29008	8.61193e-06	0.000153869	0.000102004	Cd74/Zeb2/Erp29/Ppia/Flt3/Npm1/Sdc4/Ccdc88a/Trem2/Csf1r/Il1b/Hsp90ab1/Cd4/Phb2/Ccnd1/Mertk/Axl/Ltf	18
GO:0007596	BP	GO:0007596	blood coagulation	11/356	170/29008	8.86123e-06	0.0001576	0.000104478	Plek/Ppia/P2ry12/Cfh/C3/Mertk/Axl/Apoe/Pf4/F13a1/Fermt3	11
GO:0032760	BP	GO:0032760	positive regulation of tumor necrosis factor production	9/356	110/29008	8.92443e-06	0.000158003	0.000104745	Ccr2/Pycard/Hmgb1/Ccr5/Lpl/Hspd1/Ncl/Cd14/Lgals9	9
GO:0031341	BP	GO:0031341	regulation of cell killing	10/356	139/29008	8.96758e-06	0.000158049	0.000104775	Il7r/Cd5l/Hsp90ab1/Cx3cr1/Hspa8/Cfh/H2-Q7/Klrd1/Cadm1/Lgals9	10
GO:2000116	BP	GO:2000116	regulation of cysteine-type endopeptidase activity	13/356	239/29008	9.14887e-06	0.000160517	0.000106412	Pycard/Lgmn/Hmgb1/Arl6ip1/Bcl2a1d/Hspd1/Pmaip1/Ifi204/Rps27l/Hspa1b/Anp32b/Fyn/Ltf	13
GO:0050766	BP	GO:0050766	positive regulation of phagocytosis	8/356	84/29008	9.21354e-06	0.000160927	0.000106683	Pycard/Fcgr1/Trem2/Il1b/Hspa8/Calr/C3/Mertk	8
GO:0002221	BP	GO:0002221	pattern recognition receptor signaling pathway	11/356	171/29008	9.36808e-06	0.000162896	0.000107988	Hmgb1/Trem2/Tnfaip3/Hspd1/Tifa/Phb2/Ptprs/Ltf/Cd14/C1qbp/Lgals9	11
GO:0031663	BP	GO:0031663	lipopolysaccharide-mediated signaling pathway	7/356	61/29008	9.7616e-06	0.000168984	0.000112024	Trem2/Il1b/Tnfaip3/Ly86/Ltf/Cd14/Ccl5	7
GO:0002579	BP	GO:0002579	positive regulation of antigen processing and presentation	4/356	12/29008	1.02148e-05	0.000173334	0.000114908	Cd74/H2-Ab1/Pycard/Trem2	4
GO:1903977	BP	GO:1903977	positive regulation of glial cell migration	4/356	12/29008	1.02148e-05	0.000173334	0.000114908	Ccr2/P2ry12/Trem2/Cx3cr1	4
GO:0032733	BP	GO:0032733	positive regulation of interleukin-10 production	6/356	41/29008	1.02508e-05	0.000173334	0.000114908	Cd83/Pycard/Hmgb1/Trem2/Hspd1/Lgals9	6
GO:0045639	BP	GO:0045639	positive regulation of myeloid cell differentiation	9/356	112/29008	1.03363e-05	0.000173334	0.000114908	Cd74/Hmgb1/Trem2/Csf1r/Cd4/Zfp36l1/Jun/Hmgb2/Ccl5	9
GO:1903557	BP	GO:1903557	positive regulation of tumor necrosis factor superfamily cytokine production	9/356	112/29008	1.03363e-05	0.000173334	0.000114908	Ccr2/Pycard/Hmgb1/Ccr5/Lpl/Hspd1/Ncl/Cd14/Lgals9	9
GO:0000375	BP	GO:0000375	RNA splicing, via transesterification reactions	14/356	279/29008	1.04242e-05	0.000173334	0.000114908	Snrpg/Npm1/Snrpf/Snrpd1/Lsm4/Snrpe/Hspa8/Hnrnpa1/Lsm2/Srsf7/Ncl/Snrpd2/Lsm5/C1qbp	14
GO:0000377	BP	GO:0000377	RNA splicing, via transesterification reactions with bulged adenosine as nucleophile	14/356	279/29008	1.04242e-05	0.000173334	0.000114908	Snrpg/Npm1/Snrpf/Snrpd1/Lsm4/Snrpe/Hspa8/Hnrnpa1/Lsm2/Srsf7/Ncl/Snrpd2/Lsm5/C1qbp	14
GO:0000398	BP	GO:0000398	mRNA splicing, via spliceosome	14/356	279/29008	1.04242e-05	0.000173334	0.000114908	Snrpg/Npm1/Snrpf/Snrpd1/Lsm4/Snrpe/Hspa8/Hnrnpa1/Lsm2/Srsf7/Ncl/Snrpd2/Lsm5/C1qbp	14
GO:0007599	BP	GO:0007599	hemostasis	11/356	173/29008	1.04579e-05	0.000173334	0.000114908	Plek/Ppia/P2ry12/Cfh/C3/Mertk/Axl/Apoe/Pf4/F13a1/Fermt3	11
GO:0050817	BP	GO:0050817	coagulation	11/356	173/29008	1.04579e-05	0.000173334	0.000114908	Plek/Ppia/P2ry12/Cfh/C3/Mertk/Axl/Apoe/Pf4/F13a1/Fermt3	11
GO:1905517	BP	GO:1905517	macrophage migration	7/356	62/29008	1.0889e-05	0.000179715	0.000119138	Ccr2/P2ry12/Trem2/Csf1r/Cx3cr1/Lgals3/Ccl5	7
GO:0022411	BP	GO:0022411	cellular component disassembly	17/356	402/29008	1.15667e-05	0.000190094	0.000126019	Ctss/Abce1/Plek/Eif5a/Smarcc1/Trem2/Slc25a5/Cx3cr1/Hspa8/C1qa/Phb2/C1qc/C3/Smarca4/Fscn1/C1qb/Padi2	17
GO:0050764	BP	GO:0050764	regulation of phagocytosis	9/356	115/29008	1.28098e-05	0.000209639	0.000138976	Pycard/Fcgr1/Hmgb1/Trem2/Il1b/Hspa8/Calr/C3/Mertk	9
GO:0072331	BP	GO:0072331	signal transduction by p53 class mediator	10/356	145/29008	1.3006e-05	0.000211288	0.000140069	Rps20/Cd74/Npm1/Pycard/Hint1/Mybbp1a/Pmaip1/Sox4/Ifi204/Rps27l	10
GO:0034620	BP	GO:0034620	cellular response to unfolded protein	8/356	88/29008	1.3019e-05	0.000211288	0.000140069	Xbp1/Hspd1/Hspa8/Hspa5/Pdia6/Ccnd1/Hspa1b/Hspa1a	8
GO:0006986	BP	GO:0006986	response to unfolded protein	9/356	116/29008	1.37391e-05	0.000222049	0.000147203	Xbp1/Manf/Hspd1/Hspa8/Hspa5/Pdia6/Ccnd1/Hspa1b/Hspa1a	9
GO:0070372	BP	GO:0070372	regulation of ERK1 and ERK2 cascade	15/356	326/29008	1.41934e-05	0.000228443	0.000151441	Cd74/Xbp1/Pycard/Hmgb1/Trem2/Csf1r/Il1b/Cd4/Ccl9/Phb2/Jun/C3/Gpr183/Apoe/Ccl5	15
GO:0006925	BP	GO:0006925	inflammatory cell apoptotic process	5/356	26/29008	1.44031e-05	0.000230864	0.000153046	Mef2c/Ccr5/St6gal1/Tcp1/Ccl5	5
GO:2000343	BP	GO:2000343	positive regulation of chemokine (C-X-C motif) ligand 2 production	4/356	13/29008	1.46118e-05	0.000233251	0.000154628	Cd74/Hmgb1/Lpl/Ccl5	4
GO:0097028	BP	GO:0097028	dendritic cell differentiation	6/356	44/29008	1.56022e-05	0.000248044	0.000164435	Slamf9/Flt3/Irf8/Hmgb1/Trem2/Tmem176a	6
GO:1901652	BP	GO:1901652	response to peptide	17/356	412/29008	1.58591e-05	0.000251102	0.000166463	Xbp1/Lgmn/Smarcc1/Trem2/Il1b/Tnfaip3/Lpl/Zfp36l1/Pid1/Irf5/Mzb1/Vim/Parp1/Fyn/Gatm/Cdk4/Vcam1	17
GO:0030522	BP	GO:0030522	intracellular receptor signaling pathway	12/356	217/29008	1.71105e-05	0.00026982	0.000178871	Ptges3/Klf2/Tnfaip3/Tifa/Phb2/Ywhah/Fabp5/Calr/Smarca4/Parp1/C1qbp/Padi2	12
GO:0001780	BP	GO:0001780	neutrophil homeostasis	5/356	27/29008	1.74992e-05	0.000274837	0.000182197	Ccr2/Hmgb1/Cfh/Mertk/Axl	5
GO:0002705	BP	GO:0002705	positive regulation of leukocyte mediated immunity	11/356	183/29008	1.77248e-05	0.000277261	0.000183804	Ddx21/Fcgr1/Trem2/Il1b/Hspd1/Hspa8/H2-Q7/C3/Klrd1/Cadm1/Rif1	11
GO:0051607	BP	GO:0051607	defense response to virus	13/356	255/29008	1.82102e-05	0.000281463	0.00018659	Ddx21/Bst2/Pycard/Il1b/Tagap/Pmaip1/Ifi204/Irf5/Phb2/Ifitm3/G3bp1/C1qbp/Ccl5	13
GO:0140546	BP	GO:0140546	defense response to symbiont	13/356	255/29008	1.82102e-05	0.000281463	0.00018659	Ddx21/Bst2/Pycard/Il1b/Tagap/Pmaip1/Ifi204/Irf5/Phb2/Ifitm3/G3bp1/C1qbp/Ccl5	13
GO:1901215	BP	GO:1901215	negative regulation of neuron death	13/356	255/29008	1.82102e-05	0.000281463	0.00018659	Mef2c/Npm1/Lgmn/Hsp90ab1/Cx3cr1/Hspd1/Set/Hmox1/Jun/Axl/Fyn/Apoe/Ccl5	13
GO:0032481	BP	GO:0032481	positive regulation of type I interferon production	7/356	69/29008	2.21963e-05	0.000341718	0.000226535	Flt3/Hmgb1/Hspd1/Irf5/Hmgb2/Cd14/G3bp1	7
GO:0002286	BP	GO:0002286	T cell activation involved in immune response	9/356	124/29008	2.34703e-05	0.000359167	0.000238102	Cd74/Ccr2/Rps6/Hmgb1/H2-DMb2/Lgals3/Gpr183/Myb/H2-DMb1	9
GO:0006397	BP	GO:0006397	mRNA processing	18/356	469/29008	2.35141e-05	0.000359167	0.000238102	Snrpg/Npm1/Snrpf/Snrpd1/Lsm4/Snrpe/Hspa8/Alyref/Zfp36l1/Lgals3/Hnrnpa1/Lsm2/Srsf7/Ncl/Slbp/Snrpd2/Lsm5/C1qbp	18
GO:0000723	BP	GO:0000723	telomere maintenance	9/356	125/29008	2.50218e-05	0.000380608	0.000252316	Smc6/Ptges3/Nop10/Hsp90ab1/Tcp1/Parp1/Nhp2/Rif1/Hspa1a	9
GO:0050821	BP	GO:0050821	protein stabilization	11/356	190/29008	2.51133e-05	0.000380608	0.000252316	Cd74/Ppib/Ifi30/Npm1/Ptges3/Hsp90ab1/Hspd1/Sox4/Tcp1/Phb2/Calr	11
GO:0002313	BP	GO:0002313	mature B cell differentiation involved in immune response	5/356	29/29008	2.52281e-05	0.000380866	0.000252487	Xbp1/Irf8/Tnfaip3/Lgals1/Gpr183	5
GO:0071560	BP	GO:0071560	cellular response to transforming growth factor beta stimulus	12/356	226/29008	2.55782e-05	0.00038466	0.000255002	Zeb2/Mef2c/Xbp1/Hsp90ab1/Zfp36l1/Hspa5/Dnmt1/Jun/Parp1/Fyn/Itgb5/Hpgd	12
GO:0042742	BP	GO:0042742	defense response to bacterium	18/356	473/29008	2.62861e-05	0.000393786	0.000261052	Il7r/Mpeg1/Rnase6/Slamf9/Rps19/Irf8/Plac8/Pycard/Lyz1/Fcgr1/Trem2/Cd4/Acp5/Iigp1/Jchain/Hmgb2/Ltf/Lgals9	18
GO:0042063	BP	GO:0042063	gliogenesis	15/356	344/29008	2.65264e-05	0.000395863	0.000262429	Ccr2/P2ry12/Trem2/Csf1r/Il1b/Cnp/Cx3cr1/Sox4/C1qa/Hexb/Vim/Smarca4/Gpr183/Adgrg1/Syne2	15
GO:0019079	BP	GO:0019079	viral genome replication	9/356	126/29008	2.66594e-05	0.000396329	0.000262738	Bst2/Ppib/Ppia/Hspa8/Ifi204/Banf1/Ifitm3/Ltf/Ccl5	9
GO:0032732	BP	GO:0032732	positive regulation of interleukin-1 production	7/356	71/29008	2.67922e-05	0.00039679	0.000263043	Pycard/Hmgb1/Ccr5/Lpl/Ifi204/Mndal/Lgals9	7
GO:0002708	BP	GO:0002708	positive regulation of lymphocyte mediated immunity	10/356	158/29008	2.73944e-05	0.000404171	0.000267936	Fcgr1/Trem2/Il1b/Hspd1/Hspa8/H2-Q7/C3/Klrd1/Cadm1/Rif1	10
GO:0007249	BP	GO:0007249	I-kappaB kinase/NF-kappaB signaling	12/356	228/29008	2.78913e-05	0.000409949	0.000271767	Cd74/Ddx21/Pycard/Trem2/Il1b/Tnfaip3/Cx3cr1/Cd4/Tifab/Tifa/Fyn/Ltf	12
GO:0006333	BP	GO:0006333	chromatin assembly or disassembly	9/356	127/29008	2.8387e-05	0.000415667	0.000275557	Supt16/Npm1/Hmgb1/Smarcc1/Set/Smarca4/Anp32b/Nap1l1/Padi2	9
GO:0006325	BP	GO:0006325	chromatin organization	18/356	477/29008	2.93457e-05	0.000426823	0.000282953	Ptma/Supt16/Npm1/Hmgb1/Smarcc1/Cbx3/Dnmt1/Npm3/Ssrp1/Hmgn2/Set/Smarca4/Myb/Anp32b/Rif1/Nap1l1/Dek/Padi2	18
GO:0002763	BP	GO:0002763	positive regulation of myeloid leukocyte differentiation	7/356	72/29008	2.9368e-05	0.000426823	0.000282953	Cd74/Trem2/Csf1r/Cd4/Zfp36l1/Jun/Ccl5	7
GO:0000470	BP	GO:0000470	maturation of LSU-rRNA	5/356	30/29008	2.99704e-05	0.000429172	0.00028451	Rpl10a/Rpl35/Npm1/Rsl1d1/Nhp2	5
GO:0001516	BP	GO:0001516	prostaglandin biosynthetic process	5/356	30/29008	2.99704e-05	0.000429172	0.00028451	Cd74/Ptges3/Il1b/Hpgds/Fabp5	5
GO:0046457	BP	GO:0046457	prostanoid biosynthetic process	5/356	30/29008	2.99704e-05	0.000429172	0.00028451	Cd74/Ptges3/Il1b/Hpgds/Fabp5	5
GO:0090025	BP	GO:0090025	regulation of monocyte chemotaxis	5/356	30/29008	2.99704e-05	0.000429172	0.00028451	Ccr2/Lgmn/Hmgb1/Cx3cr1/Ccl5	5
GO:0006417	BP	GO:0006417	regulation of translation	16/356	390/29008	3.01178e-05	0.000429425	0.000284678	Rplp1/Rpl22/Abce1/Npm1/Eif5a/Eif3b/Zfp36l1/Sox4/Rps27l/Bank1/Ncl/Zfp36/Calr/Vim/C1qbp/Cdk4	16
GO:1990266	BP	GO:1990266	neutrophil migration	9/356	128/29008	3.02086e-05	0.000429425	0.000284678	Cd74/Ppib/Ppia/Il1b/Ccl9/Lgals3/Pf4/C1qbp/Ccl5	9
GO:0071559	BP	GO:0071559	response to transforming growth factor beta	12/356	230/29008	3.03842e-05	0.00043035	0.000285291	Zeb2/Mef2c/Xbp1/Hsp90ab1/Zfp36l1/Hspa5/Dnmt1/Jun/Parp1/Fyn/Itgb5/Hpgd	12
GO:1901653	BP	GO:1901653	cellular response to peptide	14/356	308/29008	3.12424e-05	0.000440903	0.000292287	Xbp1/Lgmn/Smarcc1/Trem2/Il1b/Lpl/Zfp36l1/Pid1/Mzb1/Vim/Parp1/Fyn/Cdk4/Vcam1	14
GO:2000107	BP	GO:2000107	negative regulation of leukocyte apoptotic process	7/356	73/29008	3.21441e-05	0.00045199	0.000299637	Il7r/Cd74/Ccr5/St6gal1/Mertk/Axl/Ccl5	7
GO:0032200	BP	GO:0032200	telomere organization	9/356	130/29008	3.41503e-05	0.000478473	0.000317194	Smc6/Ptges3/Nop10/Hsp90ab1/Tcp1/Parp1/Nhp2/Rif1/Hspa1a	9
GO:1905523	BP	GO:1905523	positive regulation of macrophage migration	5/356	31/29008	3.5376e-05	0.000493869	0.0003274	P2ry12/Trem2/Csf1r/Cx3cr1/Ccl5	5
GO:0042116	BP	GO:0042116	macrophage activation	8/356	101/29008	3.56564e-05	0.000496006	0.000328817	Ctsc/Hmgb1/Trem2/Cx3cr1/Hspd1/C1qa/Jun/Lgals9	8
GO:0044794	BP	GO:0044794	positive regulation by host of viral process	4/356	16/29008	3.6125e-05	0.000500736	0.000331952	Ppib/Csf1r/Hspa8/Apoe	4
GO:0002218	BP	GO:0002218	activation of innate immune response	6/356	51/29008	3.70329e-05	0.0005115	0.000339088	Pycard/Hmgb1/Ifi203/Ifi204/Klrd1/Mndal	6
GO:2001237	BP	GO:2001237	negative regulation of extrinsic apoptotic signaling pathway	8/356	103/29008	4.10687e-05	0.000565239	0.000374713	Il1b/Tnfaip3/Cx3cr1/Lgals3/Hmox1/Hmgb2/Fyn/Itga6	8
GO:0002704	BP	GO:0002704	negative regulation of leukocyte mediated immunity	7/356	76/29008	4.17948e-05	0.000573207	0.000379995	Il7r/Ccr2/Bst2/Cx3cr1/Hmox1/Klrd1/Lgals9	7
GO:0097191	BP	GO:0097191	extrinsic apoptotic signaling pathway	12/356	238/29008	4.23942e-05	0.000579387	0.000384092	Pdia3/Pycard/Il1b/Bcl2a1d/Tnfaip3/Cx3cr1/Pmaip1/Lgals3/Hmox1/Hmgb2/Fyn/Itga6	12
GO:0050678	BP	GO:0050678	regulation of epithelial cell proliferation	16/356	403/29008	4.45505e-05	0.000606728	0.000402217	Mef2c/Ctsl/Xbp1/Npm1/Hmgb1/Ccr3/Tnfaip3/Zfp36l1/Phb2/Hmox1/Zfp36/Jun/Ccnd1/Hmgb2/Apoe/Ccl5	16
GO:0034248	BP	GO:0034248	regulation of cellular amide metabolic process	17/356	448/29008	4.54832e-05	0.000617272	0.000409207	Rplp1/Rpl22/Abce1/Npm1/Eif5a/Eif3b/Zfp36l1/Sox4/Rps27l/Bank1/Ncl/Zfp36/Calr/Vim/Apoe/C1qbp/Cdk4	17
GO:0001909	BP	GO:0001909	leukocyte mediated cytotoxicity	10/356	168/29008	4.62388e-05	0.000625348	0.000414561	Il7r/Ctsc/Fcgr1/Cx3cr1/Hspa8/Prdx1/H2-Q7/Klrd1/Cadm1/Lgals9	10
GO:0045655	BP	GO:0045655	regulation of monocyte differentiation	4/356	17/29008	4.67839e-05	0.000626196	0.000415123	Cd74/Cd4/Zfp36l1/Jun	4
GO:0098760	BP	GO:0098760	response to interleukin-7	4/356	17/29008	4.67839e-05	0.000626196	0.000415123	Pdia3/Hmgb1/Hspd1/Atic	4
GO:0098761	BP	GO:0098761	cellular response to interleukin-7	4/356	17/29008	4.67839e-05	0.000626196	0.000415123	Pdia3/Hmgb1/Hspd1/Atic	4
GO:0002675	BP	GO:0002675	positive regulation of acute inflammatory response	5/356	33/29008	4.84294e-05	0.000639433	0.000423898	Fcgr1/Il1b/Ccr5/C3/Ccl5	5
GO:0033032	BP	GO:0033032	regulation of myeloid cell apoptotic process	5/356	33/29008	4.84294e-05	0.000639433	0.000423898	Mef2c/Ccr5/St6gal1/Tcp1/Ccl5	5
GO:0044788	BP	GO:0044788	modulation by host of viral process	5/356	33/29008	4.84294e-05	0.000639433	0.000423898	Ppib/Csf1r/Hspa8/Ltf/Apoe	5
GO:1904646	BP	GO:1904646	cellular response to amyloid-beta	5/356	33/29008	4.84294e-05	0.000639433	0.000423898	Lgmn/Trem2/Parp1/Fyn/Vcam1	5
GO:0034109	BP	GO:0034109	homotypic cell-cell adhesion	7/356	78/29008	4.94599e-05	0.000650832	0.000431455	Plek/Ppia/P2ry12/Cfh/Lgals1/Ccl5/Fermt3	7
GO:2001234	BP	GO:2001234	negative regulation of apoptotic signaling pathway	12/356	242/29008	4.98081e-05	0.000653207	0.000433029	Cd74/Xbp1/Ppia/Slc25a5/Il1b/Tnfaip3/Cx3cr1/Lgals3/Hmox1/Hmgb2/Fyn/Itga6	12
GO:0006692	BP	GO:0006692	prostanoid metabolic process	6/356	54/29008	5.1492e-05	0.000669352	0.000443732	Cd74/Ptges3/Il1b/Hpgds/Fabp5/Hpgd	6
GO:0006693	BP	GO:0006693	prostaglandin metabolic process	6/356	54/29008	5.1492e-05	0.000669352	0.000443732	Cd74/Ptges3/Il1b/Hpgds/Fabp5/Hpgd	6
GO:0002761	BP	GO:0002761	regulation of myeloid leukocyte differentiation	9/356	137/29008	5.15547e-05	0.000669352	0.000443732	Cd74/Mafb/Trem2/Csf1r/Cd4/Zfp36l1/C1qc/Jun/Ccl5	9
GO:0050777	BP	GO:0050777	negative regulation of immune response	11/356	206/29008	5.25904e-05	0.000680531	0.000451143	Il7r/Rps19/Ccr2/Trem2/Tnfaip3/Ifi204/Lgals3/Hmox1/Klrd1/C1qbp/Lgals9	11
GO:0035966	BP	GO:0035966	response to topologically incorrect protein	9/356	138/29008	5.45646e-05	0.000703739	0.000466528	Xbp1/Manf/Hspd1/Hspa8/Hspa5/Pdia6/Ccnd1/Hspa1b/Hspa1a	9
GO:0035967	BP	GO:0035967	cellular response to topologically incorrect protein	8/356	108/29008	5.76661e-05	0.000741286	0.000491419	Xbp1/Hspd1/Hspa8/Hspa5/Pdia6/Ccnd1/Hspa1b/Hspa1a	8
GO:0030730	BP	GO:0030730	sequestering of triglyceride	4/356	18/29008	5.95696e-05	0.000763235	0.00050597	Plin2/Trem2/Il1b/Lpl	4
GO:0031342	BP	GO:0031342	negative regulation of cell killing	5/356	35/29008	6.49234e-05	0.000829103	0.000549636	Il7r/Hsp90ab1/Cx3cr1/Klrd1/Lgals9	5
GO:0072332	BP	GO:0072332	intrinsic apoptotic signaling pathway by p53 class mediator	7/356	82/29008	6.82549e-05	0.0008688	0.000575952	Cd74/Pycard/Hint1/Mybbp1a/Pmaip1/Ifi204/Rps27l	7
GO:0002709	BP	GO:0002709	regulation of T cell mediated immunity	8/356	111/29008	7.00646e-05	0.00088893	0.000589297	Il7r/Ccr2/Hmgb1/Il1b/Hspd1/Hspa8/H2-Q7/Klrd1	8
GO:0008361	BP	GO:0008361	regulation of cell size	11/356	213/29008	7.10459e-05	0.000898454	0.000595611	Il7r/Bcl11a/Plek/Npm1/Rpl4/Hsp90ab1/Ccr5/Atp5g1/Ptprs/Apoe/Cdk4	11
GO:0045071	BP	GO:0045071	negative regulation of viral genome replication	6/356	58/29008	7.74408e-05	0.000976155	0.000647121	Bst2/Ifi204/Banf1/Ifitm3/Ltf/Ccl5	6
GO:0034976	BP	GO:0034976	response to endoplasmic reticulum stress	12/356	254/29008	7.91685e-05	0.000994148	0.000659049	Hsp90b1/Erp29/Pdia3/Xbp1/Manf/Sec61b/Pmaip1/Hspa5/Pdia6/Jun/Calr/Ccnd1	12
GO:0008630	BP	GO:0008630	intrinsic apoptotic signaling pathway in response to DNA damage	8/356	113/29008	7.95008e-05	0.000994148	0.000659049	Cd74/Crip1/Pycard/Bcl2a1d/Pmaip1/Ifi204/Rps27l/Hmox1	8
GO:0032729	BP	GO:0032729	positive regulation of interferon-gamma production	7/356	84/29008	7.96339e-05	0.000994148	0.000659049	Ccr2/Flt3/Irf8/Pycard/Il1b/Hspd1/Cd14	7
GO:0002456	BP	GO:0002456	T cell mediated immunity	9/356	145/29008	8.00751e-05	0.000996461	0.000660582	Il7r/Ctsc/Ccr2/Hmgb1/Il1b/Hspd1/Hspa8/H2-Q7/Klrd1	9
GO:0071496	BP	GO:0071496	cellular response to external stimulus	13/356	295/29008	8.15757e-05	0.0010119	0.000670819	Pdia3/Xbp1/Cd68/Mybbp1a/Lpl/Pmaip1/Hspa5/Ifi204/Dctpp1/Jun/Axl/Itga6/Vcam1	13
GO:0032731	BP	GO:0032731	positive regulation of interleukin-1 beta production	6/356	59/29008	8.53252e-05	0.00105505	0.000699424	Pycard/Hmgb1/Ccr5/Lpl/Ifi204/Mndal	6
GO:0006909	BP	GO:0006909	phagocytosis	15/356	383/29008	8.93081e-05	0.00110081	0.000729756	Pld4/Ccr2/Msr1/Irf8/Pycard/Fcgr1/Hmgb1/Trem2/Il1b/Hspa8/Calr/C3/Mertk/Axl/Txndc5	15
GO:0002407	BP	GO:0002407	dendritic cell chemotaxis	4/356	20/29008	9.25061e-05	0.00113663	0.000753503	Slamf9/Calr/Gpr183/C1qbp	4
GO:2001056	BP	GO:2001056	positive regulation of cysteine-type endopeptidase activity	9/356	148/29008	9.37321e-05	0.00114807	0.000761089	Pycard/Lgmn/Hmgb1/Hspd1/Pmaip1/Ifi204/Rps27l/Anp32b/Fyn	9
GO:0033028	BP	GO:0033028	myeloid cell apoptotic process	5/356	38/29008	9.74021e-05	0.00118928	0.000788409	Mef2c/Ccr5/St6gal1/Tcp1/Ccl5	5
GO:0051028	BP	GO:0051028	mRNA transport	8/356	117/29008	0.000101551	0.00123607	0.000819423	Eif5a/Alyref/Zfp36l1/Hnrnpa1/Srsf7/Nup210/Zfp36/Slbp	8
GO:0070098	BP	GO:0070098	chemokine-mediated signaling pathway	6/356	61/29008	0.000103007	0.00124781	0.000827206	Trem2/Cx3cr1/Ccl9/Pf4/Ccl5/Padi2	6
GO:0045765	BP	GO:0045765	regulation of angiogenesis	13/356	302/29008	0.000103156	0.00124781	0.000827206	Ccr2/Xbp1/Tcf4/Hmgb1/Ccr3/Il1b/Klf2/Cx3cr1/Lgals3/Hmox1/C3/Ngp/Ccl5	13
GO:1904645	BP	GO:1904645	response to amyloid-beta	5/356	39/29008	0.000110609	0.00133382	0.000884226	Lgmn/Trem2/Parp1/Fyn/Vcam1	5
GO:0002922	BP	GO:0002922	positive regulation of humoral immune response	4/356	21/29008	0.00011317	0.00135213	0.000896368	H2-DMa/Trem2/Il1b/C3	4
GO:0071398	BP	GO:0071398	cellular response to fatty acid	4/356	21/29008	0.00011317	0.00135213	0.000896368	Lpl/Pid1/Ranbp1/Cdk4	4
GO:0090594	BP	GO:0090594	inflammatory response to wounding	4/356	21/29008	0.00011317	0.00135213	0.000896368	Clec10a/Ccr2/Cfh/Hmox1	4
GO:1901342	BP	GO:1901342	regulation of vasculature development	13/356	306/29008	0.000117577	0.00140049	0.000928427	Ccr2/Xbp1/Tcf4/Hmgb1/Ccr3/Il1b/Klf2/Cx3cr1/Lgals3/Hmox1/C3/Ngp/Ccl5	13
GO:0048545	BP	GO:0048545	response to steroid hormone	11/356	226/29008	0.000120249	0.00142796	0.000946632	Ptges3/Hmgb1/Zfp36l1/Phb2/Ywhah/Zfp36/Calr/Hmgb2/Smarca4/Parp1/Padi2	11
GO:0045069	BP	GO:0045069	regulation of viral genome replication	7/356	90/29008	0.000123371	0.00144434	0.000957494	Bst2/Ppia/Ifi204/Banf1/Ifitm3/Ltf/Ccl5	7
GO:0032653	BP	GO:0032653	regulation of interleukin-10 production	6/356	63/29008	0.000123483	0.00144434	0.000957494	Cd83/Pycard/Hmgb1/Trem2/Hspd1/Lgals9	6
GO:0032655	BP	GO:0032655	regulation of interleukin-12 production	6/356	63/29008	0.000123483	0.00144434	0.000957494	Flt3/Irf8/Hmgb1/Hspd1/Acp5/C1qbp	6
GO:0035456	BP	GO:0035456	response to interferon-beta	6/356	63/29008	0.000123483	0.00144434	0.000957494	Bst2/Ifi203/Ifi204/Iigp1/Mndal/Ifitm3	6
GO:0072678	BP	GO:0072678	T cell migration	6/356	63/29008	0.000123483	0.00144434	0.000957494	Ccr2/Pycard/Itgb7/Gpr183/Ccl5/Lgals9	6
GO:0019932	BP	GO:0019932	second-messenger-mediated signaling	13/356	308/29008	0.000125417	0.00146258	0.000969584	Ccr2/Sla2/Lat2/Ccr9/Hint1/Ccr3/P2ry12/Trem2/Ccr5/Cx3cr1/Cd4/Apoe/Vcam1	13
GO:0043122	BP	GO:0043122	regulation of I-kappaB kinase/NF-kappaB signaling	10/356	190/29008	0.00012898	0.00149963	0.000994147	Cd74/Ddx21/Pycard/Trem2/Il1b/Tnfaip3/Cd4/Tifa/Fyn/Ltf	10
GO:0006323	BP	GO:0006323	DNA packaging	9/356	155/29008	0.000133352	0.00154585	0.00102479	Smc4/Npm1/Hmgb1/Smarcc1/Set/Smarca4/Banf1/Anp32b/Nap1l1	9
GO:0032102	BP	GO:0032102	negative regulation of response to external stimulus	15/356	398/29008	0.000136206	0.00157424	0.00104361	Rps19/Trem2/Tnfaip3/Cx3cr1/St6gal1/Acp5/Ifi204/Zfp36/Ptprs/Klrd1/Ltf/Apoe/C1qbp/Lgals9/Padi2	15
GO:0006956	BP	GO:0006956	complement activation	10/356	192/29008	0.000140528	0.00161462	0.00107038	Trem2/Il1b/Cd5l/Cfh/C1qa/C1qc/Fcna/C3/C1qb/C1qbp	10
GO:0071824	BP	GO:0071824	protein-DNA complex subunit organization	10/356	192/29008	0.000140528	0.00161462	0.00107038	Ptma/Supt16/Tcf4/Npm1/Hmgb1/Smarcc1/Set/Smarca4/Anp32b/Nap1l1	10
GO:0006636	BP	GO:0006636	unsaturated fatty acid biosynthetic process	5/356	41/29008	0.000141105	0.00161649	0.00107162	Cd74/Ptges3/Il1b/Hpgds/Fabp5	5
GO:1905954	BP	GO:1905954	positive regulation of lipid localization	8/356	123/29008	0.000143932	0.00164403	0.00108988	Pltp/Msr1/Plin2/Trem2/Il1b/Lpl/C3/Apoe	8
GO:0032613	BP	GO:0032613	interleukin-10 production	6/356	65/29008	0.000147059	0.00166996	0.00110706	Cd83/Pycard/Hmgb1/Trem2/Hspd1/Lgals9	6
GO:0032615	BP	GO:0032615	interleukin-12 production	6/356	65/29008	0.000147059	0.00166996	0.00110706	Flt3/Irf8/Hmgb1/Hspd1/Acp5/C1qbp	6
GO:0002224	BP	GO:0002224	toll-like receptor signaling pathway	8/356	124/29008	0.00015224	0.00172376	0.00114273	Hmgb1/Trem2/Tnfaip3/Hspd1/Ptprs/Ltf/Cd14/Lgals9	8
GO:0001774	BP	GO:0001774	microglial cell activation	5/356	42/29008	0.000158574	0.00179028	0.00118683	Ctsc/Trem2/Cx3cr1/C1qa/Jun	5
GO:0034728	BP	GO:0034728	nucleosome organization	8/356	125/29008	0.000160939	0.0018065	0.00119758	Ptma/Supt16/Npm1/Smarcc1/Set/Smarca4/Anp32b/Nap1l1	8
GO:0045931	BP	GO:0045931	positive regulation of mitotic cell cycle	8/356	125/29008	0.000160939	0.0018065	0.00119758	Lgmn/Hmgb1/Anapc5/Phb2/Ccnd1/Lmnb1/Anp32b/Cdk4	8
GO:0002312	BP	GO:0002312	B cell activation involved in immune response	7/356	94/29008	0.000162101	0.00181433	0.00120277	Xbp1/Irf8/Tnfaip3/Hspd1/Lgals1/Gpr183/Rif1	7
GO:0033077	BP	GO:0033077	T cell differentiation in thymus	7/356	95/29008	0.000173178	0.00193199	0.00128077	Il7r/Cd74/Rps6/Mafb/H2-DMa/Il1b/Zfp36l1	7
GO:0034470	BP	GO:0034470	ncRNA processing	14/356	362/29008	0.000173606	0.00193199	0.00128077	Rps8/Rps19/Rpl10a/Ddx21/Rpl35/Rps6/Npm1/Rps17/Nop10/Rpl14/Npm3/Ncl/Rsl1d1/Nhp2	14
GO:0031348	BP	GO:0031348	negative regulation of defense response	11/356	236/29008	0.000175611	0.00194873	0.00129187	Rps19/Trem2/Tnfaip3/Cx3cr1/Acp5/Ifi204/Zfp36/Klrd1/Apoe/C1qbp/Lgals9	11
GO:0051101	BP	GO:0051101	regulation of DNA binding	8/356	127/29008	0.000179565	0.00198695	0.00131721	Hmgb1/Ifi204/Hmox1/Jun/Hmgb2/Smarca4/Parp1/Lgals9	8
GO:1901222	BP	GO:1901222	regulation of NIK/NF-kappaB signaling	7/356	96/29008	0.000184858	0.00203972	0.00135219	Hmgb1/Trem2/Il1b/Prdx1/Phb2/Calr/Cd14	7
GO:0043954	BP	GO:0043954	cellular component maintenance	6/356	68/29008	0.000188958	0.00207321	0.00137439	Trem2/Csf1r/Hspa8/Fyn/Cadm1/Apoe	6
GO:1901224	BP	GO:1901224	positive regulation of NIK/NF-kappaB signaling	6/356	68/29008	0.000188958	0.00207321	0.00137439	Hmgb1/Trem2/Il1b/Phb2/Calr/Cd14	6
GO:0001889	BP	GO:0001889	liver development	8/356	128/29008	0.000189522	0.00207357	0.00137463	Upb1/Xbp1/Tnfaip3/Hmox1/Jun/Ccnd1/Smarca4/Cadm1	8
GO:0050878	BP	GO:0050878	regulation of body fluid levels	14/356	366/29008	0.000194352	0.00212045	0.00140571	Plek/Xbp1/Ppia/P2ry12/Cfh/Tifab/C3/Ccnd1/Mertk/Axl/Apoe/Pf4/F13a1/Fermt3	14
GO:0046632	BP	GO:0046632	alpha-beta T cell differentiation	8/356	129/29008	0.000199929	0.0021752	0.001442	Psap/Rpl22/Ccr2/Ctsl/Cd83/Hmgb1/Gpr183/Myb	8
GO:0002634	BP	GO:0002634	regulation of germinal center formation	3/356	10/29008	0.000206313	0.00223841	0.00148391	Mef2c/H2-DMa/Tnfaip3	3
GO:0071383	BP	GO:0071383	cellular response to steroid hormone stimulus	9/356	165/29008	0.00021348	0.00230974	0.00153119	Ptges3/Zfp36l1/Phb2/Ywhah/Zfp36/Calr/Smarca4/Parp1/Padi2	9
GO:0071103	BP	GO:0071103	DNA conformation change	10/356	203/29008	0.000220826	0.00237132	0.00157202	Smc4/Npm1/Hmgb1/Smarcc1/Set/Smarca4/Banf1/Anp32b/Mcm7/Nap1l1	10
GO:0042771	BP	GO:0042771	intrinsic apoptotic signaling pathway in response to DNA damage by p53 class mediator	5/356	45/29008	0.000220999	0.00237132	0.00157202	Cd74/Pycard/Pmaip1/Ifi204/Rps27l	5
GO:1905521	BP	GO:1905521	regulation of macrophage migration	5/356	45/29008	0.000220999	0.00237132	0.00157202	P2ry12/Trem2/Csf1r/Cx3cr1/Ccl5	5
GO:0061008	BP	GO:0061008	hepaticobiliary system development	8/356	131/29008	0.00022215	0.00237713	0.00157587	Upb1/Xbp1/Tnfaip3/Hmox1/Jun/Ccnd1/Smarca4/Cadm1	8
GO:0010884	BP	GO:0010884	positive regulation of lipid storage	4/356	25/29008	0.000230107	0.00245553	0.00162784	Msr1/Plin2/Lpl/C3	4
GO:0043491	BP	GO:0043491	protein kinase B signaling	10/356	205/29008	0.000238927	0.0025376	0.00168224	P2ry12/Il1b/Hsp90ab1/Cx3cr1/Zfp36l1/Bank1/Mertk/Axl/C1qbp/Ccl5	10
GO:1990868	BP	GO:1990868	response to chemokine	6/356	71/29008	0.000239752	0.0025376	0.00168224	Trem2/Cx3cr1/Ccl9/Pf4/Ccl5/Padi2	6
GO:1990869	BP	GO:1990869	cellular response to chemokine	6/356	71/29008	0.000239752	0.0025376	0.00168224	Trem2/Cx3cr1/Ccl9/Pf4/Ccl5/Padi2	6
GO:0010950	BP	GO:0010950	positive regulation of endopeptidase activity	9/356	169/29008	0.00025514	0.00269315	0.00178536	Pycard/Lgmn/Hmgb1/Hspd1/Pmaip1/Ifi204/Rps27l/Anp32b/Fyn	9
GO:0050673	BP	GO:0050673	epithelial cell proliferation	16/356	471/29008	0.00026687	0.00280934	0.00186239	Mef2c/Ctsl/Xbp1/Npm1/Hmgb1/Ccr3/Tnfaip3/Zfp36l1/Phb2/Hmox1/Zfp36/Jun/Ccnd1/Hmgb2/Apoe/Ccl5	16
GO:0006338	BP	GO:0006338	chromatin remodeling	10/356	208/29008	0.000268401	0.0028124	0.00186442	Ptma/Supt16/Npm1/Smarcc1/Npm3/Set/Smarca4/Myb/Anp32b/Nap1l1	10
GO:0072567	BP	GO:0072567	chemokine (C-X-C motif) ligand 2 production	4/356	26/29008	0.000269326	0.0028124	0.00186442	Cd74/Hmgb1/Lpl/Ccl5	4
GO:2000341	BP	GO:2000341	regulation of chemokine (C-X-C motif) ligand 2 production	4/356	26/29008	0.000269326	0.0028124	0.00186442	Cd74/Hmgb1/Lpl/Ccl5	4
GO:0002887	BP	GO:0002887	negative regulation of myeloid leukocyte mediated immunity	3/356	11/29008	0.000281102	0.00291972	0.00193556	Ccr2/Cx3cr1/Hmox1	3
GO:0031620	BP	GO:0031620	regulation of fever generation	3/356	11/29008	0.000281102	0.00291972	0.00193556	Il1b/Ccr5/Ccl5	3
GO:0030336	BP	GO:0030336	negative regulation of cell migration	12/356	293/29008	0.000298068	0.0030877	0.00204692	Cd74/Mef2c/Bst2/Hmgb1/Ccr5/Cx3cr1/Calr/Ifitm3/Adgrg1/Apoe/Erdr1/Padi2	12
GO:0010833	BP	GO:0010833	telomere maintenance via telomere lengthening	6/356	74/29008	0.000300717	0.00309865	0.00205418	Ptges3/Nop10/Hsp90ab1/Tcp1/Parp1/Nhp2	6
GO:0033627	BP	GO:0033627	cell adhesion mediated by integrin	6/356	74/29008	0.000300717	0.00309865	0.00205418	P2ry12/Itgb7/Itgb5/Itga6/Ccl5/Fermt3	6
GO:0032069	BP	GO:0032069	regulation of nuclease activity	4/356	27/29008	0.000313122	0.00320107	0.00212208	Abce1/Npm1/Hmgb1/Hmgb2	4
GO:0033622	BP	GO:0033622	integrin activation	4/356	27/29008	0.000313122	0.00320107	0.00212208	Plek/P2ry12/Mzb1/Fermt3	4
GO:0036336	BP	GO:0036336	dendritic cell migration	4/356	27/29008	0.000313122	0.00320107	0.00212208	Slamf9/Calr/Gpr183/C1qbp	4
GO:0002886	BP	GO:0002886	regulation of myeloid leukocyte mediated immunity	6/356	75/29008	0.000323531	0.00329884	0.00218689	Ccr2/Ddx21/Fcgr1/Cx3cr1/Hmox1/C3	6
GO:0042149	BP	GO:0042149	cellular response to glucose starvation	5/356	49/29008	0.000331376	0.00337	0.00223407	Xbp1/Mybbp1a/Pmaip1/Hspa5/Ifi204	5
GO:0040013	BP	GO:0040013	negative regulation of locomotion	13/356	341/29008	0.00033699	0.00341817	0.002266	Cd74/Mef2c/Bst2/Hmgb1/Ccr5/Cx3cr1/St6gal1/Calr/Ifitm3/Adgrg1/Apoe/Erdr1/Padi2	13
GO:1903902	BP	GO:1903902	positive regulation of viral life cycle	4/356	28/29008	0.000361794	0.00366023	0.00242647	Cd74/Cd4/Lgals1/Axl	4
GO:0045646	BP	GO:0045646	regulation of erythrocyte differentiation	5/356	50/29008	0.000364528	0.00367833	0.00243847	Mafb/Zfp36l1/Zfp36/Hmgb2/Lmo2	5
GO:0007204	BP	GO:0007204	positive regulation of cytosolic calcium ion concentration	13/356	344/29008	0.000366237	0.00368091	0.00244018	Ccr2/Clec4b1/Ccr9/Eif5a/Hmgb1/Ccr3/P2ry10/Il1b/Ccr5/Cx3cr1/Cd4/Gsto1/Fyn	13
GO:0010876	BP	GO:0010876	lipid localization	15/356	437/29008	0.000369653	0.00368091	0.00244018	Psap/Gm2a/Pltp/Msr1/Npc2/Plin2/Trem2/Il1b/Lpl/Tex2/Hexb/Fabp5/C3/Apoe/Nrip1	15
GO:0002246	BP	GO:0002246	wound healing involved in inflammatory response	3/356	12/29008	0.000371398	0.00368091	0.00244018	Clec10a/Ccr2/Hmox1	3
GO:0031392	BP	GO:0031392	regulation of prostaglandin biosynthetic process	3/356	12/29008	0.000371398	0.00368091	0.00244018	Cd74/Il1b/Fabp5	3
GO:0043301	BP	GO:0043301	negative regulation of leukocyte degranulation	3/356	12/29008	0.000371398	0.00368091	0.00244018	Ccr2/Hmox1/Lgals9	3
GO:0046598	BP	GO:0046598	positive regulation of viral entry into host cell	3/356	12/29008	0.000371398	0.00368091	0.00244018	Cd74/Cd4/Lgals1	3
GO:0075294	BP	GO:0075294	positive regulation by symbiont of entry into host	3/356	12/29008	0.000371398	0.00368091	0.00244018	Cd74/Cd4/Lgals1	3
GO:0045669	BP	GO:0045669	positive regulation of osteoblast differentiation	6/356	77/29008	0.000373217	0.00368954	0.0024459	Mef2c/Runx2/Ifi204/Tmem119/Ifitm3/Ltf	6
GO:0010952	BP	GO:0010952	positive regulation of peptidase activity	9/356	179/29008	0.000389534	0.00382175	0.00253354	Pycard/Lgmn/Hmgb1/Hspd1/Pmaip1/Ifi204/Rps27l/Anp32b/Fyn	9
GO:0045766	BP	GO:0045766	positive regulation of angiogenesis	9/356	179/29008	0.000389534	0.00382175	0.00253354	Xbp1/Hmgb1/Ccr3/Il1b/Cx3cr1/Lgals3/Hmox1/C3/Ccl5	9
GO:1904018	BP	GO:1904018	positive regulation of vasculature development	9/356	179/29008	0.000389534	0.00382175	0.00253354	Xbp1/Hmgb1/Ccr3/Il1b/Cx3cr1/Lgals3/Hmox1/C3/Ccl5	9
GO:0046456	BP	GO:0046456	icosanoid biosynthetic process	5/356	51/29008	0.000400125	0.00390483	0.00258862	Cd74/Ptges3/Il1b/Hpgds/Fabp5	5
GO:0070527	BP	GO:0070527	platelet aggregation	5/356	51/29008	0.000400125	0.00390483	0.00258862	Plek/Ppia/P2ry12/Cfh/Fermt3	5
GO:0050728	BP	GO:0050728	negative regulation of inflammatory response	8/356	143/29008	0.000402012	0.00390483	0.00258862	Rps19/Trem2/Tnfaip3/Cx3cr1/Acp5/Zfp36/Apoe/Lgals9	8
GO:1903364	BP	GO:1903364	positive regulation of cellular protein catabolic process	8/356	143/29008	0.000402012	0.00390483	0.00258862	Ctsc/Xbp1/Trem2/Tnfaip3/Cbfa2t3/Hspa1b/Apoe/Hspa1a	8
GO:0034446	BP	GO:0034446	substrate adhesion-dependent cell spreading	7/356	109/29008	0.000403535	0.00390988	0.00259197	St6gal1/Itgb7/Calr/Mertk/Axl/C1qbp/Fermt3	7
GO:0052547	BP	GO:0052547	regulation of peptidase activity	15/356	441/29008	0.000406516	0.00392898	0.00260463	Pycard/Lgmn/Hmgb1/Arl6ip1/Bcl2a1d/Hspd1/Pmaip1/Ifi204/Cst3/Rps27l/Hspa1b/Anp32b/Fyn/Ltf/Ngp	15
GO:0006874	BP	GO:0006874	cellular calcium ion homeostasis	16/356	490/29008	0.000411897	0.00396798	0.00263048	Ccr2/Clec4b1/Ccr9/Eif5a/Hmgb1/Ccr3/P2ry10/Il1b/Ccr5/Cx3cr1/Cd4/Hexb/Gsto1/Fyn/Apoe/Ccl5	16
GO:0032647	BP	GO:0032647	regulation of interferon-alpha production	4/356	29/29008	0.000415644	0.00396798	0.00263048	Flt3/Hmgb1/Hspd1/Ptprs	4
GO:0032691	BP	GO:0032691	negative regulation of interleukin-1 beta production	4/356	29/29008	0.000415644	0.00396798	0.00263048	Trem2/Tnfaip3/Cx3cr1/Acp5	4
GO:0033119	BP	GO:0033119	negative regulation of RNA splicing	4/356	29/29008	0.000415644	0.00396798	0.00263048	Rps26/Npm1/Srsf7/C1qbp	4
GO:0051570	BP	GO:0051570	regulation of histone H3-K9 methylation	4/356	29/29008	0.000415644	0.00396798	0.00263048	Dnmt1/Pax5/Myb/Rif1	4
GO:0030518	BP	GO:0030518	intracellular steroid hormone receptor signaling pathway	7/356	110/29008	0.000426495	0.0040616	0.00269255	Ptges3/Phb2/Ywhah/Calr/Smarca4/Parp1/Padi2	7
GO:1902041	BP	GO:1902041	regulation of extrinsic apoptotic signaling pathway via death domain receptors	5/356	52/29008	0.000438284	0.00416369	0.00276023	Tnfaip3/Pmaip1/Lgals3/Hmox1/Hmgb2	5
GO:2000146	BP	GO:2000146	negative regulation of cell motility	12/356	306/29008	0.00044012	0.00417096	0.00276505	Cd74/Mef2c/Bst2/Hmgb1/Ccr5/Cx3cr1/Calr/Ifitm3/Adgrg1/Apoe/Erdr1/Padi2	12
GO:0002367	BP	GO:0002367	cytokine production involved in immune response	7/356	111/29008	0.000450485	0.00424852	0.00281646	Cd74/Slamf9/Ccr2/Ddx21/Bst2/Il1b/Hmox1	7
GO:1901989	BP	GO:1901989	positive regulation of cell cycle phase transition	7/356	111/29008	0.000450485	0.00424852	0.00281646	Npm1/Anapc5/Phb2/Ccnd1/Lmnb1/Anp32b/Cdk4	7
GO:0006898	BP	GO:0006898	receptor-mediated endocytosis	11/356	265/29008	0.000471601	0.00443117	0.00293755	Siglech/Msr1/Ctsl/Fcgr1/Mrc1/C3/Ifitm3/Cd14/Apoe/Pacsin1/Ramp1	11
GO:0001911	BP	GO:0001911	negative regulation of leukocyte mediated cytotoxicity	4/356	30/29008	0.000474979	0.00443117	0.00293755	Il7r/Cx3cr1/Klrd1/Lgals9	4
GO:0043032	BP	GO:0043032	positive regulation of macrophage activation	4/356	30/29008	0.000474979	0.00443117	0.00293755	Ctsc/Trem2/Hspd1/Lgals9	4
GO:1902751	BP	GO:1902751	positive regulation of cell cycle G2/M phase transition	4/356	30/29008	0.000474979	0.00443117	0.00293755	Npm1/Ccnd1/Lmnb1/Cdk4	4
GO:0071346	BP	GO:0071346	cellular response to interferon-gamma	7/356	112/29008	0.00047554	0.00443117	0.00293755	H2-Ab1/Irf8/Mrc1/Ccl9/H2-Q7/Vim/Ccl5	7
GO:0031652	BP	GO:0031652	positive regulation of heat generation	3/356	13/29008	0.000478434	0.00444328	0.00294557	Il1b/Ccr5/Ccl5	3
GO:0002673	BP	GO:0002673	regulation of acute inflammatory response	5/356	53/29008	0.000479121	0.00444328	0.00294557	Fcgr1/Il1b/Ccr5/C3/Ccl5	5
GO:1901136	BP	GO:1901136	carbohydrate derivative catabolic process	8/356	147/29008	0.000483248	0.0044709	0.00296389	Psap/Gm2a/Upb1/Ctsl/Hint1/Hexb/Dctpp1/Chil3	8
GO:0052548	BP	GO:0052548	regulation of endopeptidase activity	13/356	357/29008	0.000519258	0.00479268	0.0031772	Pycard/Lgmn/Hmgb1/Arl6ip1/Bcl2a1d/Hspd1/Pmaip1/Ifi204/Rps27l/Hspa1b/Anp32b/Fyn/Ltf	13
GO:0010883	BP	GO:0010883	regulation of lipid storage	5/356	54/29008	0.000522756	0.00480221	0.00318352	Msr1/Plin2/Trem2/Lpl/C3	5
GO:0048247	BP	GO:0048247	lymphocyte chemotaxis	5/356	54/29008	0.000522756	0.00480221	0.00318352	Ccr2/Ccl9/Gpr183/Ccl5/Padi2	5
GO:0051701	BP	GO:0051701	biological process involved in interaction with host	8/356	149/29008	0.000528587	0.00484435	0.00321145	Cd74/Ctsl/Cd4/Alyref/Tcp1/Lgals1/Axl/Ifitm3	8
GO:0031667	BP	GO:0031667	response to nutrient levels	13/356	358/29008	0.000532991	0.00486183	0.00322304	Pdia3/Xbp1/Cd68/Mybbp1a/Lpl/Pmaip1/Cfh/Hspa5/Ifi204/Zfp36/Jun/Gatm/Apoe	13
GO:0045860	BP	GO:0045860	positive regulation of protein kinase activity	13/356	358/29008	0.000532991	0.00486183	0.00322304	Zeb2/Erp29/Ppia/Npm1/Sdc4/Ccdc88a/Csf1r/Il1b/Hsp90ab1/Cd4/Phb2/Ccnd1/Ltf	13
GO:0032607	BP	GO:0032607	interferon-alpha production	4/356	31/29008	0.000540105	0.00490375	0.00325084	Flt3/Hmgb1/Hspd1/Ptprs	4
GO:0035455	BP	GO:0035455	response to interferon-alpha	4/356	31/29008	0.000540105	0.00490375	0.00325084	Bst2/Ifi204/Axl/Ifitm3	4
GO:0002832	BP	GO:0002832	negative regulation of response to biotic stimulus	7/356	115/29008	0.000557435	0.00503761	0.00333957	Rps19/Tnfaip3/Ifi204/Klrd1/Ltf/C1qbp/Lgals9	7
GO:0035710	BP	GO:0035710	CD4-positive, alpha-beta T cell activation	7/356	115/29008	0.000557435	0.00503761	0.00333957	Ccr2/Ctsl/Cd83/Hmgb1/Gpr183/Myb/Lgals9	7
GO:0034599	BP	GO:0034599	cellular response to oxidative stress	11/356	271/29008	0.000568167	0.00511718	0.00339232	Psap/Xbp1/Ppia/Trem2/Tnfaip3/Prdx1/Hmox1/Jun/Parp1/Axl/Fyn	11
GO:0051271	BP	GO:0051271	negative regulation of cellular component movement	12/356	315/29008	0.000568867	0.00511718	0.00339232	Cd74/Mef2c/Bst2/Hmgb1/Ccr5/Cx3cr1/Calr/Ifitm3/Adgrg1/Apoe/Erdr1/Padi2	12
GO:0009141	BP	GO:0009141	nucleoside triphosphate metabolic process	7/356	116/29008	0.000587093	0.00525684	0.00348491	Ran/Atp5g2/Trem2/Pid1/Atp5g1/Dctpp1/Parp1	7
GO:0038061	BP	GO:0038061	NIK/NF-kappaB signaling	7/356	116/29008	0.000587093	0.00525684	0.00348491	Hmgb1/Trem2/Il1b/Prdx1/Phb2/Calr/Cd14	7
GO:0001660	BP	GO:0001660	fever generation	3/356	14/29008	0.000603391	0.00536577	0.00355712	Il1b/Ccr5/Ccl5	3
GO:0046479	BP	GO:0046479	glycosphingolipid catabolic process	3/356	14/29008	0.000603391	0.00536577	0.00355712	Psap/Gm2a/Hexb	3
GO:2001279	BP	GO:2001279	regulation of unsaturated fatty acid biosynthetic process	3/356	14/29008	0.000603391	0.00536577	0.00355712	Cd74/Il1b/Fabp5	3
GO:0042100	BP	GO:0042100	B cell proliferation	7/356	117/29008	0.000617991	0.00547062	0.00362663	Il7r/Cd74/Mef2c/Hspd1/Mzb1/Cd79a/Gpr183	7
GO:0043401	BP	GO:0043401	steroid hormone mediated signaling pathway	7/356	117/29008	0.000617991	0.00547062	0.00362663	Ptges3/Phb2/Ywhah/Calr/Smarca4/Parp1/Padi2	7
GO:0050830	BP	GO:0050830	defense response to Gram-positive bacterium	8/356	153/29008	0.0006296	0.00556075	0.00368638	Il7r/Mpeg1/Rnase6/Pycard/Lyz1/Acp5/Hmgb2/Ltf	8
GO:0002275	BP	GO:0002275	myeloid cell activation involved in immune response	7/356	118/29008	0.000650166	0.0057294	0.00379818	Ccr2/Lat2/Pycard/Hmgb1/Trem2/Cx3cr1/Hmox1	7
GO:0031589	BP	GO:0031589	cell-substrate adhesion	13/356	366/29008	0.000654343	0.0057532	0.00381396	Rpl29/Sdc4/St6gal1/Itgb7/Lgals1/Calr/Mertk/Axl/Itgb5/C1qbp/Itga6/Fermt3/Vcam1	13
GO:1901361	BP	GO:1901361	organic cyclic compound catabolic process	15/356	463/29008	0.00067076	0.00586586	0.00388865	Kmo/Upb1/Npm1/Hint1/Lsm4/Cnp/Zfp36l1/Dctpp1/Lsm2/Ywhah/Hmox1/Zfp36/Vim/Apoe/Lsm5	15
GO:0051099	BP	GO:0051099	positive regulation of binding	9/356	193/29008	0.00067101	0.00586586	0.00388865	Ran/Hmgb1/Hsp90ab1/Hmgb2/Smarca4/Parp1/Apoe/Ramp1/Lgals9	9
GO:0071622	BP	GO:0071622	regulation of granulocyte chemotaxis	5/356	57/29008	0.000671675	0.00586586	0.00388865	Cd74/Csf1r/Il1b/C1qbp/Ccl5	5
GO:0031638	BP	GO:0031638	zymogen activation	6/356	86/29008	0.000674947	0.00588125	0.00389884	Ctsz/Ctsl/Pycard/Lgmn/Cd5l/Ifi204	6
GO:1903829	BP	GO:1903829	positive regulation of cellular protein localization	11/356	277/29008	0.000680707	0.0059182	0.00392334	Ran/Xbp1/Npm1/Ccdc88a/Trem2/Hsp90ab1/Pmaip1/Tcp1/Lgals3/Parp1/Fyn	11
GO:0009303	BP	GO:0009303	rRNA transcription	4/356	33/29008	0.000688975	0.00595024	0.00394458	Npm1/Npm3/Ncl/Smarca4	4
GO:0055094	BP	GO:0055094	response to lipoprotein particle	4/356	33/29008	0.000688975	0.00595024	0.00394458	Cd68/Trem2/Lpl/Apoe	4
GO:1903901	BP	GO:1903901	negative regulation of viral life cycle	4/356	33/29008	0.000688975	0.00595024	0.00394458	Cd74/Bst2/Ppia/Ifitm3	4
GO:0140014	BP	GO:0140014	mitotic nuclear division	11/356	278/29008	0.000701154	0.00604202	0.00400543	Smc4/Ran/Il1b/Ube2s/Anapc5/Phb2/Ranbp1/Ywhah/Hspa1b/Smc1a/Hspa1a	11
GO:0032535	BP	GO:0032535	regulation of cellular component size	14/356	417/29008	0.00071316	0.00613192	0.00406502	Il7r/Bcl11a/Plek/Npm1/Pycard/Tmsb10/Rpl4/Hsp90ab1/Ccr5/Atp5g1/Arhgap18/Ptprs/Apoe/Cdk4	14
GO:0002637	BP	GO:0002637	regulation of immunoglobulin production	6/356	87/29008	0.000717568	0.00613715	0.00406849	Xbp1/Tnfaip3/Phb2/Mzb1/Rif1/Vpreb3	6
GO:0009205	BP	GO:0009205	purine ribonucleoside triphosphate metabolic process	6/356	87/29008	0.000717568	0.00613715	0.00406849	Ran/Atp5g2/Trem2/Pid1/Atp5g1/Parp1	6
GO:0001910	BP	GO:0001910	regulation of leukocyte mediated cytotoxicity	7/356	120/29008	0.000718496	0.00613715	0.00406849	Il7r/Cx3cr1/Hspa8/H2-Q7/Klrd1/Cadm1/Lgals9	7
GO:0006754	BP	GO:0006754	ATP biosynthetic process	5/356	58/29008	0.000727735	0.00617544	0.00409387	Atp5g2/Trem2/Pid1/Atp5g1/Parp1	5
GO:0014009	BP	GO:0014009	glial cell proliferation	5/356	58/29008	0.000727735	0.00617544	0.00409387	Trem2/Csf1r/Il1b/Sox4/Vim	5
GO:0032757	BP	GO:0032757	positive regulation of interleukin-8 production	5/356	58/29008	0.000727735	0.00617544	0.00409387	Cd74/Pycard/Hmgb1/Il1b/Cd14	5
GO:0010889	BP	GO:0010889	regulation of sequestering of triglyceride	3/356	15/29008	0.000747399	0.00631479	0.00418626	Plin2/Trem2/Lpl	3
GO:0019377	BP	GO:0019377	glycolipid catabolic process	3/356	15/29008	0.000747399	0.00631479	0.00418626	Psap/Gm2a/Hexb	3
GO:0070542	BP	GO:0070542	response to fatty acid	4/356	34/29008	0.000773344	0.00650578	0.00431286	Lpl/Pid1/Ranbp1/Cdk4	4
GO:2000406	BP	GO:2000406	positive regulation of T cell migration	4/356	34/29008	0.000773344	0.00650578	0.00431286	Ccr2/Pycard/Ccl5/Lgals9	4
GO:0010656	BP	GO:0010656	negative regulation of muscle cell apoptotic process	5/356	59/29008	0.000787217	0.006594	0.00437135	Npm1/Hspa8/Lifr/Dnmt1/Hmox1	5
GO:0043388	BP	GO:0043388	positive regulation of DNA binding	5/356	59/29008	0.000787217	0.006594	0.00437135	Hmgb1/Hmgb2/Smarca4/Parp1/Lgals9	5
GO:0034250	BP	GO:0034250	positive regulation of cellular amide metabolic process	8/356	159/29008	0.000809804	0.00676864	0.00448712	Npm1/Eif5a/Sox4/Rps27l/Vim/Apoe/C1qbp/Cdk4	8
GO:0040029	BP	GO:0040029	regulation of gene expression, epigenetic	7/356	123/29008	0.00083152	0.00691234	0.00458239	Klf2/Ifi204/Dnmt1/Kcnq1ot1/Smarca4/Rif1/Padi2	7
GO:0031669	BP	GO:0031669	cellular response to nutrient levels	9/356	199/29008	0.000834095	0.00691234	0.00458239	Pdia3/Xbp1/Cd68/Mybbp1a/Lpl/Pmaip1/Hspa5/Ifi204/Jun	9
GO:0051048	BP	GO:0051048	negative regulation of secretion	9/356	199/29008	0.000834095	0.00691234	0.00458239	Cd74/Ccr2/Erp29/P2ry12/Il1b/Tifab/Hmox1/Apoe/Lgals9	9
GO:1902115	BP	GO:1902115	regulation of organelle assembly	9/356	199/29008	0.000834095	0.00691234	0.00458239	Npm1/Sdc4/Ccdc88a/Ptprs/Hspa1b/Fscn1/Syne2/G3bp1/Hspa1a	9
GO:0006278	BP	GO:0006278	RNA-dependent DNA biosynthetic process	5/356	60/29008	0.000850252	0.00701638	0.00465136	Ptges3/Nop10/Hsp90ab1/Tcp1/Nhp2	5
GO:0007004	BP	GO:0007004	telomere maintenance via telomerase	5/356	60/29008	0.000850252	0.00701638	0.00465136	Ptges3/Nop10/Hsp90ab1/Tcp1/Nhp2	5
GO:0031331	BP	GO:0031331	positive regulation of cellular catabolic process	14/356	425/29008	0.000856324	0.0070505	0.00467397	Ctsc/Xbp1/Hmgb1/Trem2/Slc25a5/Il1b/Tnfaip3/Zfp36l1/Hmox1/Zfp36/Cbfa2t3/Hspa1b/Apoe/Hspa1a	14
GO:1901992	BP	GO:1901992	positive regulation of mitotic cell cycle phase transition	6/356	90/29008	0.000858006	0.0070505	0.00467397	Anapc5/Phb2/Ccnd1/Lmnb1/Anp32b/Cdk4	6
GO:0014002	BP	GO:0014002	astrocyte development	4/356	35/29008	0.000864753	0.00707608	0.00469093	Trem2/Il1b/C1qa/Vim	4
GO:0071402	BP	GO:0071402	cellular response to lipoprotein particle stimulus	4/356	35/29008	0.000864753	0.00707608	0.00469093	Cd68/Trem2/Lpl/Apoe	4
GO:0060348	BP	GO:0060348	bone development	10/356	243/29008	0.00090195	0.00731885	0.00485187	Rpl13/Mef2c/Ppib/Runx2/Acp5/Cfh/Tmem119/Tifab/Ltf/Cadm1	10
GO:0009199	BP	GO:0009199	ribonucleoside triphosphate metabolic process	6/356	91/29008	0.000909235	0.00731885	0.00485187	Ran/Atp5g2/Trem2/Pid1/Atp5g1/Parp1	6
GO:0000054	BP	GO:0000054	ribosomal subunit export from nucleus	3/356	16/29008	0.00091154	0.00731885	0.00485187	Ran/Abce1/Npm1	3
GO:0002371	BP	GO:0002371	dendritic cell cytokine production	3/356	16/29008	0.00091154	0.00731885	0.00485187	Slamf9/Ddx21/Bst2	3
GO:0002467	BP	GO:0002467	germinal center formation	3/356	16/29008	0.00091154	0.00731885	0.00485187	Mef2c/H2-DMa/Tnfaip3	3
GO:0023035	BP	GO:0023035	CD40 signaling pathway	3/356	16/29008	0.00091154	0.00731885	0.00485187	Trem2/Tnfaip3/Phb2	3
GO:0031650	BP	GO:0031650	regulation of heat generation	3/356	16/29008	0.00091154	0.00731885	0.00485187	Il1b/Ccr5/Ccl5	3
GO:0033750	BP	GO:0033750	ribosome localization	3/356	16/29008	0.00091154	0.00731885	0.00485187	Ran/Abce1/Npm1	3
GO:0021543	BP	GO:0021543	pallium development	8/356	162/29008	0.00091428	0.00731885	0.00485187	Zeb2/P2ry12/Csf1r/Cx3cr1/Ptprs/Pax5/Adgrg1/Syne2	8
GO:0002702	BP	GO:0002702	positive regulation of production of molecular mediator of immune response	7/356	125/29008	0.000914352	0.00731885	0.00485187	Cd74/Ddx21/Xbp1/Il1b/Phb2/Mzb1/Rif1	7
GO:0048524	BP	GO:0048524	positive regulation of viral process	5/356	61/29008	0.00091697	0.00731885	0.00485187	Cd74/Ppia/Cd4/Lgals1/Axl	5
GO:1904705	BP	GO:1904705	regulation of vascular associated smooth muscle cell proliferation	5/356	61/29008	0.00091697	0.00731885	0.00485187	Mef2c/Dnmt1/Hmox1/Jun/Hpgd	5
GO:0062197	BP	GO:0062197	cellular response to chemical stress	12/356	333/29008	0.000922558	0.00734839	0.00487146	Psap/Xbp1/Ppia/Trem2/Tnfaip3/Zfp36l1/Prdx1/Hmox1/Jun/Parp1/Axl/Fyn	12
GO:0043123	BP	GO:0043123	positive regulation of I-kappaB kinase/NF-kappaB signaling	7/356	126/29008	0.000958135	0.00758161	0.00502607	Cd74/Ddx21/Il1b/Cd4/Tifa/Fyn/Ltf	7
GO:0043367	BP	GO:0043367	CD4-positive, alpha-beta T cell differentiation	6/356	92/29008	0.000962787	0.00758161	0.00502607	Ccr2/Ctsl/Cd83/Hmgb1/Gpr183/Myb	6
GO:1900182	BP	GO:1900182	positive regulation of protein localization to nucleus	6/356	92/29008	0.000962787	0.00758161	0.00502607	Ran/Xbp1/Npm1/Hsp90ab1/Parp1/Fyn	6
GO:0010573	BP	GO:0010573	vascular endothelial growth factor production	4/356	36/29008	0.000963517	0.00758161	0.00502607	Ccr2/Il1b/C3/Adgrg1	4
GO:0050901	BP	GO:0050901	leukocyte tethering or rolling	4/356	36/29008	0.000963517	0.00758161	0.00502607	Ccr2/Cx3cr1/Itgb7/Vcam1	4
GO:0097242	BP	GO:0097242	amyloid-beta clearance	4/356	36/29008	0.000963517	0.00758161	0.00502607	Msr1/Trem2/C3/Apoe	4
GO:1990874	BP	GO:1990874	vascular associated smooth muscle cell proliferation	5/356	62/29008	0.000987505	0.0077547	0.00514081	Mef2c/Dnmt1/Hmox1/Jun/Hpgd	5
GO:1903362	BP	GO:1903362	regulation of cellular protein catabolic process	10/356	246/29008	0.000989777	0.0077569	0.00514227	Ctsc/Xbp1/Smarcc1/Trem2/Hsp90ab1/Tnfaip3/Cbfa2t3/Hspa1b/Apoe/Hspa1a	10
GO:0045787	BP	GO:0045787	positive regulation of cell cycle	12/356	336/29008	0.000996374	0.00779293	0.00516615	Npm1/Lgmn/Hmgb1/Il1b/Anapc5/Phb2/Ranbp1/Calr/Ccnd1/Lmnb1/Anp32b/Cdk4	12
GO:2000401	BP	GO:2000401	regulation of lymphocyte migration	5/356	63/29008	0.00106199	0.00828327	0.00549121	Ccr2/Pycard/Ccl5/Lgals9/Padi2	5
GO:0051480	BP	GO:0051480	regulation of cytosolic calcium ion concentration	13/356	386/29008	0.00106332	0.00828327	0.00549121	Ccr2/Clec4b1/Ccr9/Eif5a/Hmgb1/Ccr3/P2ry10/Il1b/Ccr5/Cx3cr1/Cd4/Gsto1/Fyn	13
GO:0032692	BP	GO:0032692	negative regulation of interleukin-1 production	4/356	37/29008	0.00106995	0.00830171	0.00550344	Trem2/Tnfaip3/Cx3cr1/Acp5	4
GO:0070306	BP	GO:0070306	lens fiber cell differentiation	4/356	37/29008	0.00106995	0.00830171	0.00550344	Zeb2/Vim/Smarca4/Maf	4
GO:0016322	BP	GO:0016322	neuron remodeling	3/356	17/29008	0.00109684	0.00839334	0.00556418	Bcl11a/C1qa/C3	3
GO:0031498	BP	GO:0031498	chromatin disassembly	3/356	17/29008	0.00109684	0.00839334	0.00556418	Smarcc1/Smarca4/Padi2	3
GO:0048143	BP	GO:0048143	astrocyte activation	3/356	17/29008	0.00109684	0.00839334	0.00556418	Trem2/Il1b/C1qa	3
GO:0060100	BP	GO:0060100	positive regulation of phagocytosis, engulfment	3/356	17/29008	0.00109684	0.00839334	0.00556418	Fcgr1/Trem2/C3	3
GO:0071428	BP	GO:0071428	rRNA-containing ribonucleoprotein complex export from nucleus	3/356	17/29008	0.00109684	0.00839334	0.00556418	Ran/Abce1/Npm1	3
GO:0071498	BP	GO:0071498	cellular response to fluid shear stress	3/356	17/29008	0.00109684	0.00839334	0.00556418	Mef2c/Xbp1/Klf2	3
GO:1905155	BP	GO:1905155	positive regulation of membrane invagination	3/356	17/29008	0.00109684	0.00839334	0.00556418	Fcgr1/Trem2/C3	3
GO:0032869	BP	GO:0032869	cellular response to insulin stimulus	9/356	208/29008	0.00113791	0.00865784	0.00573953	Xbp1/Smarcc1/Il1b/Lpl/Zfp36l1/Pid1/Mzb1/Parp1/Cdk4	9
GO:0009144	BP	GO:0009144	purine nucleoside triphosphate metabolic process	6/356	95/29008	0.00113808	0.00865784	0.00573953	Ran/Atp5g2/Trem2/Pid1/Atp5g1/Parp1	6
GO:0010660	BP	GO:0010660	regulation of muscle cell apoptotic process	6/356	95/29008	0.00113808	0.00865784	0.00573953	Npm1/Eif5a/Hspa8/Lifr/Dnmt1/Hmox1	6
GO:0002444	BP	GO:0002444	myeloid leukocyte mediated immunity	7/356	130/29008	0.00115003	0.00873171	0.0057885	Ccr2/Ddx21/Lat2/Fcgr1/Cx3cr1/Hmox1/C3	7
GO:0050808	BP	GO:0050808	synapse organization	15/356	489/29008	0.00115953	0.00878671	0.00582496	Mef2c/Srgn/Lgmn/Trem2/Cx3cr1/Hspa8/C1qa/C1qc/Ptprs/C3/Ppfia4/Fyn/Cadm1/Apoe/C1qb	15
GO:0045727	BP	GO:0045727	positive regulation of translation	7/356	131/29008	0.00120241	0.00907633	0.00601696	Npm1/Eif5a/Sox4/Rps27l/Vim/C1qbp/Cdk4	7
GO:0050868	BP	GO:0050868	negative regulation of T cell activation	7/356	131/29008	0.00120241	0.00907633	0.00601696	Cd74/H2-Ab1/Sdc4/Hmgb1/Lgals3/H2-Aa/Lgals9	7
GO:0043281	BP	GO:0043281	regulation of cysteine-type endopeptidase activity involved in apoptotic process	9/356	210/29008	0.00121628	0.00916328	0.00607459	Pycard/Hmgb1/Arl6ip1/Bcl2a1d/Hspd1/Pmaip1/Rps27l/Hspa1b/Anp32b	9
GO:0031345	BP	GO:0031345	negative regulation of cell projection organization	9/356	211/29008	0.00125707	0.00945227	0.00626618	Ctsz/Bcl11a/Ccr5/Lgals1/Ywhah/Ptprs/Vim/Fyn/Apoe	9
GO:0002718	BP	GO:0002718	regulation of cytokine production involved in immune response	6/356	97/29008	0.00126785	0.00951501	0.00630777	Cd74/Ccr2/Ddx21/Bst2/Il1b/Hmox1	6
GO:0001667	BP	GO:0001667	ameboidal-type cell migration	14/356	444/29008	0.00129613	0.00970851	0.00643605	Zeb2/Mef2c/Sdc4/Lgmn/Hmgb1/P2ry12/Itgb7/Tns1/Hmox1/Jun/Calr/Syne2/Apoe/C1qbp	14
GO:0002827	BP	GO:0002827	positive regulation of T-helper 1 type immune response	3/356	18/29008	0.0013043	0.00971582	0.00644089	H2-Ab1/Ccr2/Il1b	3
GO:0097202	BP	GO:0097202	activation of cysteine-type endopeptidase activity	3/356	18/29008	0.0013043	0.00971582	0.00644089	Pycard/Lgmn/Ifi204	3
GO:0051567	BP	GO:0051567	histone H3-K9 methylation	4/356	39/29008	0.00130708	0.00971582	0.00644089	Dnmt1/Pax5/Myb/Rif1	4
GO:2000403	BP	GO:2000403	positive regulation of lymphocyte migration	4/356	39/29008	0.00130708	0.00971582	0.00644089	Ccr2/Pycard/Ccl5/Lgals9	4
GO:0030330	BP	GO:0030330	DNA damage response, signal transduction by p53 class mediator	5/356	66/29008	0.0013105	0.00972268	0.00644544	Cd74/Npm1/Pmaip1/Sox4/Rps27l	5
GO:0022626	CC	GO:0022626	cytosolic ribosome	33/356	114/28886	4.54251e-36	1.90331e-33	1.31494e-33	Rps20/Rpl32/Rps8/Rps5/Rps26/Rps2/Rps12/Rplp1/Rps18/Rps4x/Rps19/Rpl22/Rpl28/Rplp0/Rpsa/Rpl10a/Rpl13/Rpl8/Rpl36/Rpl36a/Rpl35/Rpl29/Rpl41/Rps6/Rps17/Rpl12/Rpl15/Rpl6/Rpl3/Rpl36al/Rpl4/Rpl14/Rps27l	33
GO:0044391	CC	GO:0044391	ribosomal subunit	38/356	197/28886	4.31885e-34	9.04798e-32	6.25096e-32	Rps20/Rpl32/Rps8/Rps5/Rps26/Rps2/Rps12/Rplp1/Rps18/Rps4x/Rps19/Rpl22/Rpl28/Rplp0/Rpsa/Rpl10a/Rpl13/Rpl8/Rpl36/Rpl36a/Rpl35/Rpl29/Rpl41/Rps6/Npm1/Rps17/Rpl12/Rpl15/Rpl6/Rpl3/Rpl36al/Rpl4/Rpl14/Mrpl52/Rps27l/Mrpl18/Mrps36/Mrpl12	38
GO:0005840	CC	GO:0005840	ribosome	38/356	239/28886	8.62037e-31	1.20398e-28	8.3179e-29	Rps20/Rpl32/Rps8/Rps5/Rps26/Rps2/Rps12/Rplp1/Rps18/Rps4x/Rps19/Rpl22/Rpl28/Rplp0/Rpsa/Rpl10a/Rpl13/Rpl8/Rpl36/Rpl36a/Rpl35/Rpl29/Rpl41/Rps6/Npm1/Rps17/Rpl12/Rpl15/Rpl6/Rpl3/Rpl36al/Rpl4/Rpl14/Mrpl52/Rps27l/Mrpl18/Mrps36/Mrpl12	38
GO:0022625	CC	GO:0022625	cytosolic large ribosomal subunit	21/356	63/28886	7.68953e-25	8.05478e-23	5.56479e-23	Rpl32/Rps12/Rplp1/Rpl22/Rpl28/Rplp0/Rpl10a/Rpl13/Rpl8/Rpl36/Rpl36a/Rpl35/Rpl29/Rpl41/Rpl12/Rpl15/Rpl6/Rpl3/Rpl36al/Rpl4/Rpl14	21
GO:0015934	CC	GO:0015934	large ribosomal subunit	25/356	122/28886	1.78708e-23	1.49758e-21	1.03463e-21	Rpl32/Rps12/Rplp1/Rpl22/Rpl28/Rplp0/Rpl10a/Rpl13/Rpl8/Rpl36/Rpl36a/Rpl35/Rpl29/Rpl41/Npm1/Rpl12/Rpl15/Rpl6/Rpl3/Rpl36al/Rpl4/Rpl14/Mrpl52/Mrpl18/Mrpl12	25
GO:0022627	CC	GO:0022627	cytosolic small ribosomal subunit	13/356	47/28886	1.17301e-14	8.19151e-13	5.65925e-13	Rps20/Rps8/Rps5/Rps26/Rps2/Rps12/Rps18/Rps4x/Rps19/Rpsa/Rps6/Rps17/Rps27l	13
GO:0015935	CC	GO:0015935	small ribosomal subunit	15/356	80/28886	5.50619e-14	3.29585e-12	2.277e-12	Rps20/Rps8/Rps5/Rps26/Rps2/Rps12/Rps18/Rps4x/Rps19/Rpsa/Rps6/Npm1/Rps17/Rps27l/Mrps36	15
GO:0005844	CC	GO:0005844	polysome	14/356	77/28886	6.02388e-13	3.15501e-11	2.17969e-11	Rpl32/Rps26/Rps4x/Rpl10a/Rpl8/Rpl36/Rpl36a/Rpl29/Rpl41/Rps6/Rpl6/Rpl36al/Calr/Vim	14
GO:0042788	CC	GO:0042788	polysomal ribosome	10/356	35/28886	9.95187e-12	4.63315e-10	3.2009e-10	Rpl32/Rps26/Rpl10a/Rpl8/Rpl36/Rpl36a/Rpl29/Rpl41/Rpl6/Rpl36al	10
GO:0042613	CC	GO:0042613	MHC class II protein complex	7/356	12/28886	3.05862e-11	1.28156e-09	8.8539e-10	H2-Eb1/Cd74/H2-Ab1/H2-DMa/H2-DMb2/H2-Aa/H2-DMb1	7
GO:0034709	CC	GO:0034709	methylosome	6/356	12/28886	2.91664e-09	9.77126e-08	6.75065e-08	Snrpg/Snrpf/Snrpd1/Snrpe/Snrpd2/Erh	6
GO:0046540	CC	GO:0046540	U4/U6 x U5 tri-snRNP complex	8/356	31/28886	3.03166e-09	9.77126e-08	6.75065e-08	Snrpg/Snrpf/Snrpd1/Lsm4/Snrpe/Lsm2/Snrpd2/Lsm5	8
GO:0097526	CC	GO:0097526	spliceosomal tri-snRNP complex	8/356	31/28886	3.03166e-09	9.77126e-08	6.75065e-08	Snrpg/Snrpf/Snrpd1/Lsm4/Snrpe/Lsm2/Snrpd2/Lsm5	8
GO:0005788	CC	GO:0005788	endoplasmic reticulum lumen	11/356	84/28886	7.10932e-09	2.12772e-07	1.46997e-07	Hsp90b1/Erp29/Pdia3/Lyz1/Manf/Cd4/Hspa5/Mzb1/Pdia6/Calr/Txndc5	11
GO:0005770	CC	GO:0005770	late endosome	17/356	242/28886	1.02646e-08	2.86726e-07	1.9809e-07	Ctss/Psap/H2-Eb1/Cd74/H2-Ab1/Sla2/Bst2/Ctsl/Cd68/Lgmn/H2-DMa/H2-DMb2/Hspa8/Cst3/Cd79a/H2-DMb1/Apoe	17
GO:0042611	CC	GO:0042611	MHC protein complex	8/356	38/28886	1.74327e-08	4.56519e-07	3.15395e-07	H2-Eb1/Cd74/H2-Ab1/H2-DMa/H2-DMb2/H2-Q7/H2-Aa/H2-DMb1	8
GO:0005687	CC	GO:0005687	U4 snRNP	5/356	10/28886	6.62247e-08	1.63225e-06	1.12767e-06	Snrpg/Snrpf/Snrpd1/Snrpe/Snrpd2	5
GO:0140534	CC	GO:0140534	endoplasmic reticulum protein-containing complex	12/356	130/28886	7.99847e-08	1.86187e-06	1.2863e-06	Hsp90b1/Pdia3/Ppib/Ssr4/Arl6ip1/Sec61b/Hspa5/Mzb1/Ddost/Pdia6/Calr/Krtcap2	12
GO:0005790	CC	GO:0005790	smooth endoplasmic reticulum	7/356	35/28886	2.03478e-07	4.27268e-06	2.95186e-06	Hsp90b1/Erp29/Pdia3/Ppib/Hspa5/Pdia6/Calr	7
GO:0034663	CC	GO:0034663	endoplasmic reticulum chaperone complex	5/356	12/28886	2.03946e-07	4.27268e-06	2.95186e-06	Hsp90b1/Ppib/Hspa5/Mzb1/Pdia6	5
GO:0071005	CC	GO:0071005	U2-type precatalytic spliceosome	8/356	52/28886	2.30853e-07	4.60607e-06	3.18218e-06	Snrpg/Snrpf/Snrpd1/Lsm4/Snrpe/Lsm2/Snrpd2/Lsm5	8
GO:0071011	CC	GO:0071011	precatalytic spliceosome	8/356	54/28886	3.12411e-07	5.95001e-06	4.11067e-06	Snrpg/Snrpf/Snrpd1/Lsm4/Snrpe/Lsm2/Snrpd2/Lsm5	8
GO:0097525	CC	GO:0097525	spliceosomal snRNP complex	8/356	58/28886	5.51398e-07	1.0045e-05	6.93979e-06	Snrpg/Snrpf/Snrpd1/Lsm4/Snrpe/Lsm2/Snrpd2/Lsm5	8
GO:0034719	CC	GO:0034719	SMN-Sm protein complex	5/356	17/28886	1.51457e-06	2.44409e-05	1.68855e-05	Snrpg/Snrpf/Snrpd1/Snrpe/Snrpd2	5
GO:0005771	CC	GO:0005771	multivesicular body	8/356	66/28886	1.51662e-06	2.44409e-05	1.68855e-05	Cd74/H2-Ab1/Bst2/Ctsl/H2-DMa/H2-DMb2/Cst3/Cd79a	8
GO:0030532	CC	GO:0030532	small nuclear ribonucleoprotein complex	8/356	66/28886	1.51662e-06	2.44409e-05	1.68855e-05	Snrpg/Snrpf/Snrpd1/Lsm4/Snrpe/Lsm2/Snrpd2/Lsm5	8
GO:0005681	CC	GO:0005681	spliceosomal complex	13/356	206/28886	1.88763e-06	2.92932e-05	2.02378e-05	Snrpg/Snrpf/Snrpd1/Lsm4/Snrpe/Hspa8/Alyref/Lgals3/Hnrnpa1/Lsm2/Ncl/Snrpd2/Lsm5	13
GO:0045121	CC	GO:0045121	membrane raft	18/356	392/28886	2.16952e-06	3.24653e-05	2.24293e-05	Cd48/Lat2/Sdc4/Fcgr1/Ahnak/P2ry12/Trem2/Slc25a5/Cd4/Hspd1/Hspa8/Tuba1b/Hmox1/Cd79a/Hspa1b/Fyn/Cd14/Hspa1a	18
GO:0098857	CC	GO:0098857	membrane microdomain	18/356	393/28886	2.2485e-06	3.24869e-05	2.24442e-05	Cd48/Lat2/Sdc4/Fcgr1/Ahnak/P2ry12/Trem2/Slc25a5/Cd4/Hspd1/Hspa8/Tuba1b/Hmox1/Cd79a/Hspa1b/Fyn/Cd14/Hspa1a	18
GO:0005685	CC	GO:0005685	U1 snRNP	5/356	19/28886	2.7889e-06	3.89516e-05	2.69104e-05	Snrpg/Snrpf/Snrpd1/Snrpe/Snrpd2	5
GO:0043209	CC	GO:0043209	myelin sheath	13/356	215/28886	3.03004e-06	4.09544e-05	2.82941e-05	Pdia3/Ppia/Slc25a5/Cnp/Hspd1/Hspa8/Tcp1/Hspa5/Prdx1/Tuba1b/Gsto1/Fscn1/Pacsin1	13
GO:0120114	CC	GO:0120114	Sm-like protein family complex	8/356	78/28886	5.44575e-06	7.13053e-05	4.92626e-05	Snrpg/Snrpf/Snrpd1/Lsm4/Snrpe/Lsm2/Snrpd2/Lsm5	8
GO:0036464	CC	GO:0036464	cytoplasmic ribonucleoprotein granule	13/356	232/28886	6.9469e-06	8.82046e-05	6.09377e-05	Blnk/Rps4x/Rpl28/Rplp0/Snrpg/Rps6/Rpl6/Lsm4/Zfp36l1/Lsm2/Ncl/Zfp36/G3bp1	13
GO:0099572	CC	GO:0099572	postsynaptic specialization	16/356	351/28886	8.72521e-06	0.000107525	7.42858e-05	Bcl11a/Rps18/Rps19/Rplp0/Rpl8/Srgn/Rpl12/Rpl6/Rpl14/Hspa8/Dst/Fabp5/Ptprs/Fyn/Cadm1/Gria3	16
GO:0035770	CC	GO:0035770	ribonucleoprotein granule	13/356	250/28886	1.54366e-05	0.000184799	0.000127671	Blnk/Rps4x/Rpl28/Rplp0/Snrpg/Rps6/Rpl6/Lsm4/Zfp36l1/Lsm2/Ncl/Zfp36/G3bp1	13
GO:0005689	CC	GO:0005689	U12-type spliceosomal complex	5/356	27/28886	1.78551e-05	0.000207814	0.000143572	Snrpg/Snrpf/Snrpd1/Snrpe/Snrpd2	5
GO:0032279	CC	GO:0032279	asymmetric synapse	15/356	337/28886	2.19431e-05	0.000246654	0.000170405	Bcl11a/Rps18/Rps19/Rplp0/Rpl8/Rpl12/Rpl6/Rpl14/Hspa8/Dst/Fabp5/Ptprs/Fyn/Cadm1/Gria3	15
GO:0005635	CC	GO:0005635	nuclear envelope	17/356	423/28886	2.33719e-05	0.000246654	0.000170405	Ran/Eif5a/Cbx3/Dst/Ranbp1/Cst3/Nup210/Calr/Parp1/Lmnb1/Gsto1/Syne2/Tmpo/Apoe/Rif1/Dusp2/Cdk4	17
GO:0005684	CC	GO:0005684	U2-type spliceosomal complex	8/356	95/28886	2.35469e-05	0.000246654	0.000170405	Snrpg/Snrpf/Snrpd1/Lsm4/Snrpe/Lsm2/Snrpd2/Lsm5	8
GO:0071013	CC	GO:0071013	catalytic step 2 spliceosome	8/356	95/28886	2.35469e-05	0.000246654	0.000170405	Snrpg/Snrpf/Snrpd1/Snrpe/Alyref/Hnrnpa1/Lsm2/Snrpd2	8
GO:0005682	CC	GO:0005682	U5 snRNP	4/356	15/28886	2.78108e-05	0.000284213	0.000196353	Snrpg/Snrpd1/Snrpe/Snrpd2	4
GO:0071007	CC	GO:0071007	U2-type catalytic step 2 spliceosome	5/356	31/28886	3.60893e-05	0.000360034	0.000248736	Snrpg/Snrpf/Snrpd1/Snrpe/Snrpd2	5
GO:0098984	CC	GO:0098984	neuron to neuron synapse	15/356	359/28886	4.5313e-05	0.000441538	0.000305045	Bcl11a/Rps18/Rps19/Rplp0/Rpl8/Rpl12/Rpl6/Rpl14/Hspa8/Dst/Fabp5/Ptprs/Fyn/Cadm1/Gria3	15
GO:0043235	CC	GO:0043235	receptor complex	16/356	408/28886	5.41439e-05	0.000515597	0.00035621	Cd74/Flt3/Csf1r/Hsp90ab1/Hspd1/Lifr/Itgb7/Klrd1/Cd79a/Mertk/Axl/Cd14/Itgb5/Gria3/Itga6/Ramp1	16
GO:0014069	CC	GO:0014069	postsynaptic density	14/356	328/28886	6.44637e-05	0.000600228	0.000414679	Bcl11a/Rps18/Rps19/Rplp0/Rpl8/Rpl12/Rpl6/Rpl14/Dst/Fabp5/Ptprs/Fyn/Cadm1/Gria3	14
GO:0062023	CC	GO:0062023	collagen-containing extracellular matrix	15/356	393/28886	0.000124163	0.00113096	0.000781347	Ctsc/Ctsz/Rpsa/Ctsl/Lgals3/Lgals1/Cst3/Fcna/Calr/Gsto1/Pf4/Itga6/F13a1/Lgals9/Tgfbi	15
GO:0005686	CC	GO:0005686	U2 snRNP	4/356	22/28886	0.00013921	0.00121519	0.000839536	Snrpg/Snrpd1/Snrpe/Snrpd2	4
GO:0005697	CC	GO:0005697	telomerase holoenzyme complex	4/356	22/28886	0.00013921	0.00121519	0.000839536	Ptges3/Snrpe/Nop10/Nhp2	4
GO:0005759	CC	GO:0005759	mitochondrial matrix	12/356	280/28886	0.000204664	0.00175009	0.00120908	Hspe1/Slc25a5/Hspd1/Prdx1/Mrpl52/Mrpl18/Hspa1b/Arhgap11a/Mrps36/C1qbp/Etfb/Mrpl12	12
GO:0005765	CC	GO:0005765	lysosomal membrane	9/356	171/28886	0.000287022	0.00235808	0.00162912	H2-Eb1/Cd68/H2-DMa/H2-DMb2/Hsp90ab1/Hspa8/H2-Q7/Ifitm3/H2-DMb1	9
GO:0098852	CC	GO:0098852	lytic vacuole membrane	9/356	171/28886	0.000287022	0.00235808	0.00162912	H2-Eb1/Cd68/H2-DMa/H2-DMb2/Hsp90ab1/Hspa8/H2-Q7/Ifitm3/H2-DMb1	9
GO:0101031	CC	GO:0101031	chaperone complex	4/356	28/28886	0.000367583	0.00296187	0.00204626	Ptges3/Hsp90ab1/Hspa8/Tcp1	4
GO:0030055	CC	GO:0030055	cell-substrate junction	9/356	181/28886	0.000435332	0.00344159	0.00237768	Sdc4/Itgb7/Tns1/Dst/Syne2/Itgb5/Rexo2/Itga6/Fermt3	9
GO:0043292	CC	GO:0043292	contractile fiber	10/356	235/28886	0.000721178	0.00559581	0.00386597	Mef2c/Sdc4/Rpl15/Rpl6/Ahnak/Rpl4/Dst/Cst3/Syne2/Dek	10
GO:0005791	CC	GO:0005791	rough endoplasmic reticulum	6/356	89/28886	0.000826769	0.00629847	0.00435141	Ssr4/Lyz1/Arl6ip1/Sec61b/Rpl4/Hspd1	6
GO:0030867	CC	GO:0030867	rough endoplasmic reticulum membrane	3/356	17/28886	0.0011102	0.00830668	0.00573882	Ssr4/Arl6ip1/Sec61b	3
GO:0031672	CC	GO:0031672	A band	4/356	38/28886	0.00120283	0.00884187	0.00610857	Rpl15/Rpl6/Rpl4/Dst	4
GO:0003735	MF	GO:0003735	structural constituent of ribosome	36/349	166/28438	2.30408e-34	1.25573e-31	8.65851e-32	Rps20/Rpl32/Rps8/Rps5/Rps26/Rps2/Rps12/Rplp1/Rps18/Rps4x/Rps19/Rpl22/Rpl28/Rplp0/Rpsa/Rpl10a/Rpl13/Rpl8/Rpl36/Rpl36a/Rpl35/Rpl29/Rpl41/Rps6/Rps17/Rpl12/Rpl15/Rpl6/Rpl3/Rpl36al/Rpl4/Rpl14/Mrpl52/Rps27l/Mrpl18/Mrpl12	36
GO:0023026	MF	GO:0023026	MHC class II protein complex binding	8/349	13/28438	5.79497e-13	1.57913e-10	1.08884e-10	H2-Eb1/Cd74/H2-Ab1/H2-DMa/H2-DMb2/Cd4/H2-Aa/H2-DMb1	8
GO:0023023	MF	GO:0023023	MHC protein complex binding	9/349	23/28438	4.00201e-12	7.27032e-10	5.01305e-10	H2-Eb1/Cd74/H2-Ab1/H2-DMa/H2-DMb2/Cd4/H2-Aa/Klrd1/H2-DMb1	9
GO:0019843	MF	GO:0019843	rRNA binding	13/349	75/28438	7.31944e-12	9.97274e-10	6.87642e-10	Rps5/Rps18/Rps4x/Rplp0/Rpl8/Ddx21/Npm1/Rpl12/Rpl6/Rpl3/Rpl4/Mrpl18/Ncl	13
GO:0051082	MF	GO:0051082	unfolded protein binding	12/349	88/28438	8.60825e-10	9.38299e-08	6.46978e-08	Hspe1/Hsp90b1/Npm1/Ptges3/Hsp90ab1/Hspa8/Tcp1/Hspa5/Calr/Hspa1b/Hspa1a/Dnajb1	12
GO:0030246	MF	GO:0030246	carbohydrate binding	19/349	275/28438	1.6895e-09	1.53463e-07	1.05816e-07	Clec10a/H2-Eb1/Cd209a/Clec4b1/Cd69/Cd209f/Clec12a/Mrc1/Lgals3/Hexb/Lgals1/Clec4a1/Fcna/Cd93/Calr/Klrd1/Chil3/Clec4a3/Lgals9	19
GO:0033218	MF	GO:0033218	amide binding	23/349	446/28438	9.1822e-09	7.149e-07	4.92939e-07	Psap/H2-Eb1/Cd74/H2-Ab1/Pltp/Rplp0/Msr1/Crip1/Ppib/Ctsl/Ppia/Trem2/Hsp90ab1/Hspa8/Phb2/H2-Q7/Cst3/H2-Aa/Calr/Cd14/Apoe/Gria3/Ramp1	23
GO:0140375	MF	GO:0140375	immune receptor activity	13/349	136/28438	1.42908e-08	9.73563e-07	6.71293e-07	Il7r/H2-Eb1/Cd74/Ccr2/Flt3/Ccr9/Fcgr1/Ccr3/Ccr5/Cx3cr1/Cd4/Lifr/Klrd1	13
GO:0044183	MF	GO:0044183	protein folding chaperone	8/349	38/28438	1.68517e-08	1.02046e-06	7.03631e-07	Cd74/Hsp90ab1/Hspa8/Tcp1/Hspa5/Hspa1b/Hspa1a/Dnajb1	8
GO:0042277	MF	GO:0042277	peptide binding	20/349	370/28438	4.02386e-08	2.19301e-06	1.51213e-06	H2-Eb1/Cd74/H2-Ab1/Rplp0/Msr1/Crip1/Ppib/Ctsl/Ppia/Trem2/Hsp90ab1/Hspa8/H2-Q7/Cst3/H2-Aa/Calr/Cd14/Apoe/Gria3/Ramp1	20
GO:0019956	MF	GO:0019956	chemokine binding	7/349	34/28438	1.5974e-07	7.91438e-06	5.45714e-06	Ccr2/Ccr9/Hmgb1/Ccr3/Ccr5/Cx3cr1/Zfp36	7
GO:0005539	MF	GO:0005539	glycosaminoglycan binding	15/349	229/28438	1.78915e-07	8.12573e-06	5.60287e-06	Rpl22/Rpl29/Ppia/Hmgb1/Trem2/Lpl/Cfh/Jchain/Ptprs/Ltf/Adgrg1/Apoe/Pf4/C1qbp/Ccl5	15
GO:0004896	MF	GO:0004896	cytokine receptor activity	10/349	97/28438	3.32881e-07	1.39554e-05	9.62256e-06	Il7r/Cd74/Ccr2/Flt3/Ccr9/Ccr3/Ccr5/Cx3cr1/Cd4/Lifr	10
GO:0019957	MF	GO:0019957	C-C chemokine binding	6/349	25/28438	4.76013e-07	1.85305e-05	1.27772e-05	Ccr2/Ccr9/Ccr3/Ccr5/Cx3cr1/Zfp36	6
GO:0003729	MF	GO:0003729	mRNA binding	18/349	366/28438	7.67286e-07	2.78781e-05	1.92225e-05	Rps5/Rps26/Rps2/Rpl35/Rpl41/Rpl6/Serbp1/Alyref/Zfp36l1/Hnrnpa1/Ncl/Zfp36/Slbp/Calr/Rsl1d1/Nhp2/G3bp1/C1qbp	18
GO:0043021	MF	GO:0043021	ribonucleoprotein complex binding	12/349	168/28438	1.23183e-06	4.01902e-05	2.77121e-05	Rplp1/Abce1/Rpsa/Rpl35/Npm1/Eif5a/Snrpd1/Sec61b/Serbp1/Hspa5/Snrpd2/C1qbp	12
GO:0019955	MF	GO:0019955	cytokine binding	11/349	139/28438	1.25399e-06	4.01902e-05	2.77121e-05	Cd74/Ccr2/Ccr9/Hmgb1/Ccr3/Csf1r/Ccr5/Cx3cr1/Cd4/Lifr/Zfp36	11
GO:0005537	MF	GO:0005537	mannose binding	6/349	30/28438	1.51545e-06	4.01902e-05	2.77121e-05	Cd209a/Clec4b1/Cd209f/Mrc1/Clec4a1/Clec4a3	6
GO:0071813	MF	GO:0071813	lipoprotein particle binding	6/349	30/28438	1.51545e-06	4.01902e-05	2.77121e-05	Pltp/Msr1/Trem2/Lpl/Hspd1/Apoe	6
GO:0071814	MF	GO:0071814	protein-lipid complex binding	6/349	30/28438	1.51545e-06	4.01902e-05	2.77121e-05	Pltp/Msr1/Trem2/Lpl/Hspd1/Apoe	6
GO:0005178	MF	GO:0005178	integrin binding	11/349	142/28438	1.54861e-06	4.01902e-05	2.77121e-05	Ppia/Hmgb1/Il1b/Itgb7/Dst/Calr/Itgb5/Itga6/Fermt3/Vcam1/Tgfbi	11
GO:0031625	MF	GO:0031625	ubiquitin protein ligase binding	16/349	313/28438	1.92268e-06	4.763e-05	3.28419e-05	H2-Ab1/Smc6/Xbp1/Flt3/Slc25a5/Hsp90ab1/Hspd1/Hspa8/Tcp1/Hspa5/Tuba1b/Jun/Calr/Hspa1b/Mndal/Hspa1a	16
GO:0044389	MF	GO:0044389	ubiquitin-like protein ligase binding	16/349	330/28438	3.79117e-06	8.98344e-05	6.19428e-05	H2-Ab1/Smc6/Xbp1/Flt3/Slc25a5/Hsp90ab1/Hspd1/Hspa8/Tcp1/Hspa5/Tuba1b/Jun/Calr/Hspa1b/Mndal/Hspa1a	16
GO:0016887	MF	GO:0016887	ATP hydrolysis activity	13/349	223/28438	4.30987e-06	9.787e-05	6.74835e-05	Hspe1/Smc4/Hsp90b1/Abce1/Hsp90ab1/Hspd1/Hspa8/Tcp1/Hspa5/Hspa1b/Smarca4/Smc1a/Hspa1a	13
GO:0042826	MF	GO:0042826	histone deacetylase binding	10/349	132/28438	5.6553e-06	0.000123286	8.50081e-05	Mef2c/Xbp1/Hsp90ab1/Runx2/Dnmt1/Ccnd1/Hspa1b/Parp1/Nrip1/Hspa1a	10
GO:0047485	MF	GO:0047485	protein N-terminus binding	10/349	133/28438	6.04935e-06	0.000126804	8.74339e-05	Sla2/Npm1/Eif5a/Smarcc1/Phb2/Hspa1b/Smarca4/Parp1/Banf1/Hspa1a	10
GO:0050840	MF	GO:0050840	extracellular matrix binding	7/349	58/28438	6.9356e-06	0.000139996	9.65306e-05	Ctss/Rpsa/Lgals3/Lgals1/Ncl/Adgrg1/Tgfbi	7
GO:0008201	MF	GO:0008201	heparin binding	11/349	169/28438	8.35964e-06	0.000162714	0.000112195	Rpl22/Rpl29/Hmgb1/Lpl/Cfh/Ptprs/Ltf/Adgrg1/Apoe/Pf4/Ccl5	11
GO:0003725	MF	GO:0003725	double-stranded RNA binding	8/349	84/28438	9.20132e-06	0.000172415	0.000118884	Ddx21/Hmgb1/Eif4a1/Hsp90ab1/Hspd1/Tuba1b/Vim/Hspa1a	8
GO:0016493	MF	GO:0016493	C-C chemokine receptor activity	5/349	24/28438	9.49075e-06	0.000172415	0.000118884	Ccr2/Ccr9/Ccr3/Ccr5/Cx3cr1	5
GO:0045028	MF	GO:0045028	G protein-coupled purinergic nucleotide receptor activity	4/349	12/28438	1.0211e-05	0.000179515	0.00012378	P2ry14/P2ry12/P2ry10/Gpr34	4
GO:0001637	MF	GO:0001637	G protein-coupled chemoattractant receptor activity	5/349	25/28438	1.17444e-05	0.000193961	0.00013374	Ccr2/Ccr9/Ccr3/Ccr5/Cx3cr1	5
GO:0004950	MF	GO:0004950	chemokine receptor activity	5/349	25/28438	1.17444e-05	0.000193961	0.00013374	Ccr2/Ccr9/Ccr3/Ccr5/Cx3cr1	5
GO:0031072	MF	GO:0031072	heat shock protein binding	10/349	147/28438	1.46338e-05	0.000234572	0.000161742	Ptges3/Hsp90ab1/Hspa8/Hspa5/Eef1d/Zfp36/Hspa1b/Dnajc7/Hspa1a/Dnajb1	10
GO:0048029	MF	GO:0048029	monosaccharide binding	8/349	91/28438	1.66522e-05	0.000259299	0.000178792	Cd209a/Clec4b1/Cd209f/Mrc1/Lgals3/Lgals1/Clec4a1/Clec4a3	8
GO:0043236	MF	GO:0043236	laminin binding	5/349	29/28438	2.5214e-05	0.000381712	0.000263199	Ctss/Rpsa/Lgals3/Lgals1/Ncl	5
GO:0140297	MF	GO:0140297	DNA-binding transcription factor binding	17/349	431/28438	2.79696e-05	0.000411985	0.000284073	Ptma/Mef2c/Xbp1/Tcf4/Npm1/Hmgb1/Runx2/Dnmt1/Eef1d/Ywhah/Jun/Calr/Smarca4/Parp1/Lmo2/Nrip1/Padi2	17
GO:0003746	MF	GO:0003746	translation elongation factor activity	4/349	17/28438	4.6767e-05	0.000670737	0.000462488	Eif5a/Eef1g/Eef1d/Eef1b2	4
GO:0001530	MF	GO:0001530	lipopolysaccharide binding	5/349	34/28438	5.61805e-05	0.000778832	0.000537022	Hmgb1/Trem2/Hspd1/Ltf/Cd14	5
GO:0043394	MF	GO:0043394	proteoglycan binding	6/349	55/28438	5.7162e-05	0.000778832	0.000537022	Ctss/Ctsl/Lpl/Cfh/Fcna/Apoe	6
GO:0001614	MF	GO:0001614	purinergic nucleotide receptor activity	4/349	19/28438	7.46996e-05	0.000969316	0.000668365	P2ry14/P2ry12/P2ry10/Gpr34	4
GO:0016502	MF	GO:0016502	nucleotide receptor activity	4/349	19/28438	7.46996e-05	0.000969316	0.000668365	P2ry14/P2ry12/P2ry10/Gpr34	4
GO:0050839	MF	GO:0050839	cell adhesion molecule binding	13/349	295/28438	8.13687e-05	0.0010313	0.000711105	Rpsa/Ppia/Hmgb1/Il1b/Itgb7/Dst/Calr/Cadm1/Itgb5/Itga6/Fermt3/Vcam1/Tgfbi	13
GO:0003714	MF	GO:0003714	transcription corepressor activity	10/349	187/28438	0.000112976	0.00139936	0.000964893	Bcl11a/Tcf4/Mybbp1a/Cbfa2t3/Ccnd1/Smarca4/Nrip1/C1qbp/Hspa1a/Dnajb1	10
GO:0070182	MF	GO:0070182	DNA polymerase binding	4/349	22/28438	0.000136937	0.00165845	0.00114354	Ptges3/Hmgb1/Hsp90ab1/Smarca4	4
GO:0001664	MF	GO:0001664	G protein-coupled receptor binding	13/349	318/28438	0.000171342	0.00201696	0.00139074	Psap/Fcgr1/Cx3cr1/Hspa8/Ccl9/Fcna/C3/Hspa1b/Fyn/Pf4/C1qbp/Ccl5/Hspa1a	13
GO:0001540	MF	GO:0001540	amyloid-beta binding	6/349	67/28438	0.000173939	0.00201696	0.00139074	Cd74/Msr1/Trem2/Cst3/Apoe/Gria3	6
GO:1901681	MF	GO:1901681	sulfur compound binding	12/349	280/28438	0.000196575	0.00223195	0.00153898	Rpl22/Rpl29/Ppia/Hmgb1/Lpl/Cfh/Ptprs/Ltf/Adgrg1/Apoe/Pf4/Ccl5	12
GO:0043022	MF	GO:0043022	ribosome binding	6/349	69/28438	0.000204695	0.00224838	0.0015503	Rpsa/Eif5a/Sec61b/Serbp1/Hspa5/C1qbp	6
GO:0008035	MF	GO:0008035	high-density lipoprotein particle binding	3/349	10/28438	0.000206273	0.00224838	0.0015503	Pltp/Trem2/Hspd1	3
GO:0019865	MF	GO:0019865	immunoglobulin binding	4/349	25/28438	0.000230028	0.00241087	0.00166235	Fcgr1/Cd4/Lgals3/Jchain	4
GO:0051787	MF	GO:0051787	misfolded protein binding	4/349	25/28438	0.000230028	0.00241087	0.00166235	Hspa8/Hspa5/Hspa1b/Hspa1a	4
GO:0042393	MF	GO:0042393	histone binding	12/349	287/28438	0.000246478	0.00253454	0.00174762	Ptma/Ctsl/Npm1/Smarcc1/Npm3/Ssrp1/Set/Ncl/Smarca4/Anp32b/Nap1l1/Dek	12
GO:0016853	MF	GO:0016853	isomerase activity	9/349	170/28438	0.000266191	0.00268655	0.00185244	Pdia3/Ppib/Ppia/Ptges3/Hpgds/Hspd1/Fkbp2/Pdia6/Txndc5	9
GO:0043621	MF	GO:0043621	protein self-association	6/349	73/28438	0.000278989	0.00276453	0.0019062	Ctsc/Tcf4/Flt3/Tnfaip3/Cbr2/Ccl5	6
GO:0003730	MF	GO:0003730	mRNA 3'-UTR binding	7/349	106/28438	0.000340221	0.00331108	0.00228306	Rpl41/Serbp1/Zfp36l1/Hnrnpa1/Zfp36/Rsl1d1/Nhp2	7
GO:0045182	MF	GO:0045182	translation regulator activity	8/349	141/28438	0.000365379	0.00348919	0.00240587	Rpl22/Eif5a/Eef1g/Eif4a1/Eif3b/Eef1d/Eef1b2/Rps27l	8
GO:0042609	MF	GO:0042609	CD4 receptor binding	3/349	12/28438	0.000371326	0.00348919	0.00240587	H2-Eb1/Cd74/Fyn	3
GO:0090079	MF	GO:0090079	translation regulator activity, nucleic acid binding	7/349	108/28438	0.000381241	0.00352163	0.00242824	Eif5a/Eef1g/Eif4a1/Eif3b/Eef1d/Eef1b2/Rps27l	7
GO:0051087	MF	GO:0051087	chaperone binding	7/349	109/28438	0.000403184	0.00366225	0.0025252	Ctsc/Hspe1/Erp29/Ptges3/Hspd1/Hspa8/Dnajb1	7
GO:0043274	MF	GO:0043274	phospholipase binding	4/349	29/28438	0.000415506	0.0037123	0.00255972	Blnk/Bank1/Lmnb1/Fyn	4
GO:0008097	MF	GO:0008097	5S rRNA binding	3/349	13/28438	0.000478342	0.00420478	0.00289929	Rpl3/Rpl4/Mrpl18	3
GO:0019207	MF	GO:0019207	kinase regulator activity	10/349	229/28438	0.000571344	0.00494258	0.00340802	Rplp1/Sla2/Npm1/Hmgb1/Trem2/Hsp90ab1/Ccnd1/Ltf/Ccl5/Lgals9	10
GO:0016505	MF	GO:0016505	peptidase activator activity involved in apoptotic process	3/349	14/28438	0.000603276	0.00513728	0.00354226	Ctsc/Pycard/Rps27l	3
GO:0140677	MF	GO:0140677	molecular function activator activity	7/349	120/28438	0.000717898	0.0060193	0.00415044	Gm2a/Ddost/Fyn/Apoe/Krtcap2/Ccl5/Dnajb1	7
GO:0008047	MF	GO:0008047	enzyme activator activity	6/349	88/28438	0.000761747	0.00629018	0.00433722	Gm2a/Ddost/Fyn/Apoe/Krtcap2/Ccl5	6
GO:0003697	MF	GO:0003697	single-stranded DNA binding	7/349	123/28438	0.000830837	0.0067583	0.00466	Smc4/Smc6/Alyref/Hnrnpa1/Ncl/Jchain/Mcm7	7
GO:0016860	MF	GO:0016860	intramolecular oxidoreductase activity	5/349	60/28438	0.000849849	0.00677266	0.0046699	Pdia3/Ptges3/Hpgds/Pdia6/Txndc5	5
GO:0008135	MF	GO:0008135	translation factor activity, RNA binding	6/349	90/28438	0.000857456	0.00677266	0.0046699	Eif5a/Eef1g/Eif4a1/Eif3b/Eef1d/Eef1b2	6
GO:0042287	MF	GO:0042287	MHC protein binding	5/349	61/28438	0.000916538	0.0071359	0.00492036	Cd74/Pdia3/Cd4/H2-Q7/Klrd1	5
GO:0003712	MF	GO:0003712	transcription coregulator activity	15/349	480/28438	0.00096196	0.00738406	0.00509147	Bcl11a/Tcf4/Npm1/Hmgb1/Mybbp1a/Ifi204/Cbfa2t3/Ccnd1/Hmgb2/Smarca4/Lmo2/Nrip1/C1qbp/Hspa1a/Dnajb1	15
GO:0015929	MF	GO:0015929	hexosaminidase activity	3/349	18/28438	0.00130406	0.00973579	0.00671304	Gm2a/Hexb/Chil3	3
GO:0034185	MF	GO:0034185	apolipoprotein binding	3/349	18/28438	0.00130406	0.00973579	0.00671304	Trem2/Lpl/Hspd1	3

## Sheet: STATE 2
	ONTOLOGY	ID	Description	GeneRatio	BgRatio	pvalue	p.adjust	qvalue	geneID	Count
GO:0030198	BP	GO:0030198	extracellular matrix organization	31/348	311/29008	1.77432e-19	2.96638e-16	1.65362e-16	Col25a1/Lamb2/Loxl2/Cyp1b1/Foxc1/Col8a1/Col23a1/Prdx4/Tgfb2/Col16a1/Pdgfra/Col8a2/Col11a1/Ccdc80/Adamts2/Pmp22/Gpm6b/Mfap4/Col1a2/Smoc2/Adamtsl1/Col1a1/Serpinh1/Smoc1/Ibsp/Fn1/Flrt2/Col5a2/Lox/Col3a1/Scara3	31
GO:0043062	BP	GO:0043062	extracellular structure organization	31/348	312/29008	1.94905e-19	2.96638e-16	1.65362e-16	Col25a1/Lamb2/Loxl2/Cyp1b1/Foxc1/Col8a1/Col23a1/Prdx4/Tgfb2/Col16a1/Pdgfra/Col8a2/Col11a1/Ccdc80/Adamts2/Pmp22/Gpm6b/Mfap4/Col1a2/Smoc2/Adamtsl1/Col1a1/Serpinh1/Smoc1/Ibsp/Fn1/Flrt2/Col5a2/Lox/Col3a1/Scara3	31
GO:0045229	BP	GO:0045229	external encapsulating structure organization	31/348	313/29008	2.14024e-19	2.96638e-16	1.65362e-16	Col25a1/Lamb2/Loxl2/Cyp1b1/Foxc1/Col8a1/Col23a1/Prdx4/Tgfb2/Col16a1/Pdgfra/Col8a2/Col11a1/Ccdc80/Adamts2/Pmp22/Gpm6b/Mfap4/Col1a2/Smoc2/Adamtsl1/Col1a1/Serpinh1/Smoc1/Ibsp/Fn1/Flrt2/Col5a2/Lox/Col3a1/Scara3	31
GO:0050673	BP	GO:0050673	epithelial cell proliferation	36/348	471/29008	1.26614e-18	1.31615e-15	7.33694e-16	Loxl2/Gja1/Col8a1/Igfbp5/Bmp4/Nr4a1/Igfbp4/Errfi1/Tgfb2/Vdr/Col8a2/Sparc/Maged1/Ptn/Serpinf1/Ccnd2/Htra1/F3/Gas1/Egfr/Fabp7/Nme1/Ecm1/Id2/Bglap2/Hmgn1/Fgfr2/Thbs1/Hes1/Nr4a3/Fgfr1/Cxcl12/Nfib/Bmp5/Id1/Foxp2	36
GO:0001503	BP	GO:0001503	ossification	34/348	417/29008	1.65221e-18	1.37398e-15	7.65929e-16	Mgp/Ptgs2/Foxc1/Gja1/Myoc/Igfbp5/Bmp4/Chrdl1/Vdr/Crim1/Junb/Alpl/Zmpste24/Ptn/Gpm6b/Col1a2/Igsf10/Lmna/Col1a1/Fzd1/Ecm1/Id3/Bglap/Id2/Bglap2/Fgfr2/Smoc1/Gdf10/Ibsp/Fgfr1/Lox/Bmp5/Id1/Spp1	34
GO:0042063	BP	GO:0042063	gliogenesis	30/348	344/29008	2.92485e-17	2.02692e-14	1.12992e-14	Dner/Plpp3/Lamb2/Myoc/Bmp4/Lepr/Tgfb2/Ptprz1/Ptn/Pmp22/Plp1/Ckap5/Serpine2/Mt3/Gpr37l1/Dbi/Ntrk2/Id2/Enpp2/Clu/Atp1b2/Hes1/Cd9/Lrp1/Fn1/Ndrg1/Atf5/Nfib/Sod1/Efemp1	30
GO:0007409	BP	GO:0007409	axonogenesis	33/348	487/29008	1.26435e-15	7.51025e-13	4.18662e-13	Col25a1/Cdh11/Lamb2/Nr4a2/Tgfb2/Plxna4/Ptprz1/Slit2/Pmp22/Map2/Gas1/Map1a/Mgll/Ncam1/Mt3/Stmn1/Ntrk2/Enah/Mbp/Fgfr2/Unc5c/Map1b/Lrp1/Nr4a3/Hsp90aa1/Fn1/Cxcl12/Flrt2/Bsg/Nfib/Foxd1/Myh10/Tubb2b	33
GO:0090287	BP	GO:0090287	regulation of cellular response to growth factor stimulus	25/348	299/29008	3.67854e-14	1.91192e-11	1.06581e-11	Hhip/Bmp4/Chrdl1/Nedd4/Crim1/Sfrp4/Slit2/Pmepa1/Smoc2/Htra1/Dcn/Nbl1/Fzd1/Mt3/Angpt1/Htra3/Nrep/Fstl1/Thbs1/Cited2/Hes1/Lrp1/Fgfr1/Foxd1/Lox	25
GO:0010001	BP	GO:0010001	glial cell differentiation	23/348	255/29008	7.99927e-14	3.39311e-11	1.8915e-11	Dner/Plpp3/Lamb2/Myoc/Bmp4/Ptprz1/Ptn/Pmp22/Plp1/Ckap5/Serpine2/Mt3/Gpr37l1/Ntrk2/Id2/Enpp2/Clu/Hes1/Lrp1/Ndrg1/Atf5/Nfib/Sod1	23
GO:0001654	BP	GO:0001654	eye development	29/348	430/29008	8.16043e-14	3.39311e-11	1.8915e-11	Rhoj/Lamb2/Cyp1b1/Foxc1/Gja1/Col8a1/Bmp4/Klf4/Tgfb2/Chrdl1/Pdgfra/Col8a2/Ptn/Celf4/Gas1/Egfr/Ntrk2/Hmgn1/Fgfr2/Cited2/Gpm6a/Smoc1/Clic4/Bsg/Col5a2/Myh10/Meis2/Foxp2/Mfap5	29
GO:0150063	BP	GO:0150063	visual system development	29/348	433/29008	9.73197e-14	3.67869e-11	2.0507e-11	Rhoj/Lamb2/Cyp1b1/Foxc1/Gja1/Col8a1/Bmp4/Klf4/Tgfb2/Chrdl1/Pdgfra/Col8a2/Ptn/Celf4/Gas1/Egfr/Ntrk2/Hmgn1/Fgfr2/Cited2/Gpm6a/Smoc1/Clic4/Bsg/Col5a2/Myh10/Meis2/Foxp2/Mfap5	29
GO:0050678	BP	GO:0050678	regulation of epithelial cell proliferation	28/348	403/29008	1.07202e-13	3.71456e-11	2.0707e-11	Gja1/Bmp4/Nr4a1/Errfi1/Tgfb2/Vdr/Sparc/Maged1/Ptn/Serpinf1/Ccnd2/Htra1/F3/Gas1/Egfr/Nme1/Ecm1/Hmgn1/Fgfr2/Thbs1/Hes1/Nr4a3/Fgfr1/Cxcl12/Nfib/Bmp5/Id1/Foxp2	28
GO:0048880	BP	GO:0048880	sensory system development	29/348	437/29008	1.22795e-13	3.92754e-11	2.18943e-11	Rhoj/Lamb2/Cyp1b1/Foxc1/Gja1/Col8a1/Bmp4/Klf4/Tgfb2/Chrdl1/Pdgfra/Col8a2/Ptn/Celf4/Gas1/Egfr/Ntrk2/Hmgn1/Fgfr2/Cited2/Gpm6a/Smoc1/Clic4/Bsg/Col5a2/Myh10/Meis2/Foxp2/Mfap5	29
GO:0001667	BP	GO:0001667	ameboidal-type cell migration	28/348	444/29008	1.13623e-12	3.37461e-10	1.88119e-10	Rhoj/Ptgs2/Plpp3/Loxl2/Cyp1b1/Bmp4/Nr4a1/Klf4/Tgfb2/Sparc/Slit2/Pmp22/Serpinf1/Smoc2/Dcn/Angpt1/Hspb1/Akap12/Enpp2/Fstl1/Thbs1/Arsb/Kitl/Fgfr1/Rhob/Fn1/Cxcl12/Bsg	28
GO:0060537	BP	GO:0060537	muscle tissue development	29/348	486/29008	1.73996e-12	4.67368e-10	2.60537e-10	Dner/Foxc1/Gja1/S100b/Igfbp5/Bmp4/Egr1/Nr4a1/Plagl1/Tgfb2/Pdgfra/Col11a1/Zmpste24/Pmp22/Fos/Lmna/Mylk/Ncam1/Angpt1/Id2/Fgfr2/Cited2/Uqcc2/Fgfr1/Myh10/Lox/Bmp5/Col3a1/Foxp2	29
GO:0007178	BP	GO:0007178	transmembrane receptor protein serine/threonine kinase signaling pathway	26/348	387/29008	1.79844e-12	4.67368e-10	2.60537e-10	Bmp4/Egr1/Tgfb2/Chrdl1/Crim1/Sfrp4/Pmepa1/Fos/Col1a2/Htra1/Nbl1/Fzd1/Htra3/Nrep/Pdcd4/Fstl1/Thbs1/Cited2/Hes1/Gdf10/Lrp1/Foxd1/Lox/Bmp5/Id1/Col3a1	26
GO:0060562	BP	GO:0060562	epithelial tube morphogenesis	26/348	394/29008	2.69896e-12	6.60134e-10	3.67994e-10	Hhip/Mgp/Slc12a2/Gja1/Bmp4/Fzd2/Tgfb2/Pdgfra/Vdr/Maged1/Slit2/Tnc/Fzd1/Angpt1/Enah/Adm/Fgfr2/Cited2/Hes1/Clic4/Rhob/Cxcl12/Bsg/Foxd1/Bmp5/Coq7	26
GO:0043542	BP	GO:0043542	endothelial cell migration	20/348	221/29008	3.25726e-12	7.52427e-10	4.19444e-10	Rhoj/Ptgs2/Plpp3/Loxl2/Cyp1b1/Bmp4/Nr4a1/Klf4/Sparc/Slit2/Serpinf1/Smoc2/Dcn/Angpt1/Hspb1/Fstl1/Thbs1/Fgfr1/Rhob/Bsg	20
GO:0010631	BP	GO:0010631	epithelial cell migration	23/348	306/29008	3.63193e-12	7.94818e-10	4.43075e-10	Rhoj/Ptgs2/Plpp3/Loxl2/Cyp1b1/Bmp4/Nr4a1/Klf4/Tgfb2/Sparc/Slit2/Serpinf1/Smoc2/Dcn/Angpt1/Hspb1/Enpp2/Fstl1/Thbs1/Arsb/Fgfr1/Rhob/Bsg	23
GO:0090132	BP	GO:0090132	epithelium migration	23/348	308/29008	4.15191e-12	8.63182e-10	4.81185e-10	Rhoj/Ptgs2/Plpp3/Loxl2/Cyp1b1/Bmp4/Nr4a1/Klf4/Tgfb2/Sparc/Slit2/Serpinf1/Smoc2/Dcn/Angpt1/Hspb1/Enpp2/Fstl1/Thbs1/Arsb/Fgfr1/Rhob/Bsg	23
GO:0090130	BP	GO:0090130	tissue migration	23/348	310/29008	4.74139e-12	9.38795e-10	5.23335e-10	Rhoj/Ptgs2/Plpp3/Loxl2/Cyp1b1/Bmp4/Nr4a1/Klf4/Tgfb2/Sparc/Slit2/Serpinf1/Smoc2/Dcn/Angpt1/Hspb1/Enpp2/Fstl1/Thbs1/Arsb/Fgfr1/Rhob/Bsg	23
GO:0030199	BP	GO:0030199	collagen fibril organization	12/348	59/29008	4.96727e-12	9.38814e-10	5.23346e-10	Loxl2/Cyp1b1/Foxc1/Tgfb2/Col11a1/Adamts2/Col1a2/Col1a1/Serpinh1/Col5a2/Lox/Col3a1	12
GO:0033002	BP	GO:0033002	muscle cell proliferation	21/348	255/29008	5.70238e-12	1.03089e-09	5.74674e-10	Ptgs2/Foxc1/Gja1/Igfbp5/Bmp4/Egr1/Klf4/Cdkn1a/Adipoq/Tgfb2/Ndrg2/Ncam1/Angpt1/Pdcd4/Id2/Fgfr2/Thbs1/Cited2/Ogn/Nr4a3/Fgfr1	21
GO:0061448	BP	GO:0061448	connective tissue development	22/348	288/29008	7.86418e-12	1.36247e-09	7.59514e-10	Mgp/Loxl2/Bmp4/Egr1/Tgfb2/Col11a1/Zmpste24/Lmna/Col1a1/Ecm1/Id2/Thbs1/Bgn/Serpinh1/Fgfr1/Prrx1/Nfib/Foxd1/Lox/Bmp5/Col3a1/Efemp1	22
GO:0010038	BP	GO:0010038	response to metal ion	22/348	292/29008	1.03187e-11	1.71621e-09	9.56706e-10	Loxl2/Slc12a2/Cp/Fosb/Junb/Mt2/Fos/Prnp/Mt1/Cybrd1/Egfr/Mylk/Ncam1/Mt3/Id2/Thbs1/Clic4/Syt1/Fn1/Dlg2/Anxa5/Sod1	22
GO:0007517	BP	GO:0007517	muscle organ development	24/348	360/29008	1.54568e-11	2.4719e-09	1.37797e-09	Dner/Foxc1/Gja1/S100b/Bmp4/Egr1/Nr4a1/Fzd2/Plagl1/Tgfb2/Col11a1/Pmp22/Fos/Lmna/Fzd1/Mylk/Angpt1/Id3/Fgfr2/Cited2/Uqcc2/Lox/Col3a1/Foxp2	24
GO:0045765	BP	GO:0045765	regulation of angiogenesis	22/348	302/29008	1.99625e-11	3.07423e-09	1.71374e-09	Hhip/Rhoj/Cyp1b1/Slc12a2/Foxc1/Klf4/Tgfb2/Sparc/Ptn/Serpinf1/Smoc2/Dcn/F3/Thbs2/Ecm1/Hspb1/Enpp2/Adm/Thbs1/Rhob/Id1/S100a1	22
GO:0032102	BP	GO:0032102	negative regulation of response to external stimulus	25/348	398/29008	2.08647e-11	3.0984e-09	1.72722e-09	Slc12a2/Gja1/Cartpt/Adipoq/Pdgfra/Dusp1/Slit2/Npy/Serpinf1/Fgl2/Htra1/Thbd/Ier3/Nbl1/Ctla2a/Serpine2/Fabp7/Serping1/Serpinb9/Thbs1/Cd9/Rora/Anxa5/Mif/Sod1	25
GO:0031214	BP	GO:0031214	biomineral tissue development	17/348	168/29008	2.38951e-11	3.42607e-09	1.90988e-09	Mgp/Ptgs2/Gja1/Bmp4/Zmpste24/Ptn/Gpm6b/Col1a2/Gas6/Col1a1/Ecm1/Bglap/Bglap2/Fgfr2/Ibsp/Lox/Spp1	17
GO:1901342	BP	GO:1901342	regulation of vasculature development	22/348	306/29008	2.5802e-11	3.48213e-09	1.94113e-09	Hhip/Rhoj/Cyp1b1/Slc12a2/Foxc1/Klf4/Tgfb2/Sparc/Ptn/Serpinf1/Smoc2/Dcn/F3/Thbs2/Ecm1/Hspb1/Enpp2/Adm/Thbs1/Rhob/Id1/S100a1	22
GO:0001649	BP	GO:0001649	osteoblast differentiation	19/348	220/29008	2.59611e-11	3.48213e-09	1.94113e-09	Gja1/Myoc/Igfbp5/Bmp4/Crim1/Junb/Lmna/Col1a1/Fzd1/Id3/Bglap/Id2/Bglap2/Smoc1/Gdf10/Fgfr1/Lox/Id1/Spp1	19
GO:0110148	BP	GO:0110148	biomineralization	17/348	170/29008	2.88868e-11	3.75348e-09	2.09239e-09	Mgp/Ptgs2/Gja1/Bmp4/Zmpste24/Ptn/Gpm6b/Col1a2/Gas6/Col1a1/Ecm1/Bglap/Bglap2/Fgfr2/Ibsp/Lox/Spp1	17
GO:0007162	BP	GO:0007162	negative regulation of cell adhesion	22/348	310/29008	3.32152e-11	4.18512e-09	2.33301e-09	Cyp1b1/Myoc/Bmp4/Klf4/Adipoq/Plxna4/Ptprz1/Dusp1/Prnp/Fgl2/Tnc/Col1a1/Serpine2/Angpt1/Hspb1/Mbp/Enpp2/Thbs1/Cd9/Lrp1/Cxcl12/Pde5a	22
GO:0090092	BP	GO:0090092	regulation of transmembrane receptor protein serine/threonine kinase signaling pathway	20/348	253/29008	3.86077e-11	4.72149e-09	2.63202e-09	Bmp4/Tgfb2/Chrdl1/Crim1/Sfrp4/Pmepa1/Htra1/Nbl1/Fzd1/Htra3/Nrep/Fstl1/Thbs1/Cited2/Hes1/Gdf10/Lrp1/Foxd1/Lox/Bmp5	20
GO:0043010	BP	GO:0043010	camera-type eye development	24/348	381/29008	5.01632e-11	5.95939e-09	3.32209e-09	Rhoj/Lamb2/Cyp1b1/Foxc1/Gja1/Col8a1/Bmp4/Klf4/Tgfb2/Pdgfra/Col8a2/Ptn/Celf4/Gas1/Egfr/Ntrk2/Hmgn1/Fgfr2/Cited2/Gpm6a/Clic4/Bsg/Myh10/Foxp2	24
GO:0014706	BP	GO:0014706	striated muscle tissue development	26/348	461/29008	8.78614e-11	1.0148e-08	5.65704e-09	Dner/Foxc1/Gja1/S100b/Bmp4/Egr1/Nr4a1/Plagl1/Tgfb2/Pdgfra/Col11a1/Zmpste24/Pmp22/Fos/Lmna/Ncam1/Angpt1/Id2/Fgfr2/Cited2/Uqcc2/Fgfr1/Myh10/Lox/Bmp5/Foxp2	26
GO:0071772	BP	GO:0071772	response to BMP	17/348	184/29008	1.01696e-10	1.11277e-08	6.20318e-09	Bmp4/Egr1/Tgfb2/Chrdl1/Crim1/Sfrp4/Htra1/Nbl1/Fzd1/Htra3/Bglap/Pdcd4/Fstl1/Hes1/Foxd1/Bmp5/Id1	17
GO:0071773	BP	GO:0071773	cellular response to BMP stimulus	17/348	184/29008	1.01696e-10	1.11277e-08	6.20318e-09	Bmp4/Egr1/Tgfb2/Chrdl1/Crim1/Sfrp4/Htra1/Nbl1/Fzd1/Htra3/Bglap/Pdcd4/Fstl1/Hes1/Foxd1/Bmp5/Id1	17
GO:0010632	BP	GO:0010632	regulation of epithelial cell migration	19/348	241/29008	1.25545e-10	1.3385e-08	7.46152e-09	Rhoj/Ptgs2/Plpp3/Bmp4/Klf4/Tgfb2/Sparc/Slit2/Serpinf1/Smoc2/Dcn/Angpt1/Hspb1/Enpp2/Thbs1/Arsb/Fgfr1/Rhob/Bsg	19
GO:0030900	BP	GO:0030900	forebrain development	24/348	400/29008	1.36067e-10	1.41442e-08	7.88475e-09	Bmp4/Nr4a2/Plxna4/Slit2/Atp1a2/Slc1a2/Slc4a10/Egfr/Ncam1/Fabp7/Dbi/Ntrk2/Id2/Atp1b2/Fgfr2/Hes1/Nr4a3/Fgfr1/Cxcl12/Atf5/Nfib/Myh10/Col3a1/Foxp2	24
GO:0031346	BP	GO:0031346	positive regulation of cell projection organization	25/348	441/29008	1.83739e-10	1.86338e-08	1.03875e-08	Cdc42ep5/Bmp4/Plxna4/Ptprz1/Ptn/Serpinf1/Tnik/Ptprd/Fzd1/Serpine2/Nme1/Ntrk2/Hspb1/Enpp2/Pcp4/Atp1b2/Arsb/Gpm6a/Map1b/Lrp1/Fgfr1/Fn1/Cxcl12/Bmp5/Efemp1	25
GO:0006979	BP	GO:0006979	response to oxidative stress	24/348	407/29008	1.93636e-10	1.917e-08	1.06864e-08	Ptgs2/Cyp1b1/Bmp4/Prdx4/Nr4a2/Srxn1/Adipoq/Pdgfra/Gpx3/Fos/Prnp/Psip1/Ndufa12/Egfr/Fzd1/Mt3/P4hb/Gpr37l1/Hspb1/Gclc/Nr4a3/Rhob/Sod1/Coq7	24
GO:0060326	BP	GO:0060326	cell chemotaxis	21/348	312/29008	2.48971e-10	2.40749e-08	1.34206e-08	Slc12a2/Nr4a1/Pdgfra/Dusp1/Slit2/Ptn/Smoc2/Ackr3/Gas6/Cxcl14/Nbl1/Hspb1/Enpp2/Thbs1/Lbp/Fgfr1/Cxcl12/Bsg/Lox/Mif/Spp1	21
GO:0030282	BP	GO:0030282	bone mineralization	14/348	123/29008	2.92731e-10	2.71056e-08	1.51101e-08	Mgp/Ptgs2/Gja1/Bmp4/Zmpste24/Ptn/Gpm6b/Col1a2/Ecm1/Bglap/Bglap2/Fgfr2/Ibsp/Lox	14
GO:0050767	BP	GO:0050767	regulation of neurogenesis	25/348	451/29008	2.9335e-10	2.71056e-08	1.51101e-08	Mme/Bmp4/Plxna4/Ptprz1/Slit2/Ptn/Serpinf1/Tnik/Ptprd/Map2/Serpine2/Mt3/Gpr37l1/Ntrk2/Mbp/Id2/Enpp2/Ace/Hes1/Map1b/Lrp1/Fn1/Cxcl12/Atf5/Id1	25
GO:0003007	BP	GO:0003007	heart morphogenesis	20/348	284/29008	3.03404e-10	2.74251e-08	1.52882e-08	Foxc1/Gja1/Bmp4/Fzd2/Tgfb2/Nedd4/Cpe/Col11a1/Slit2/Zmpste24/Fzd1/Angpt1/Pdcd4/Id2/Fgfr2/Thbs1/Cited2/Hes1/Flrt2/Bmp5	20
GO:0007611	BP	GO:0007611	learning or memory	21/348	317/29008	3.32974e-10	2.94576e-08	1.64213e-08	Ptgs2/Mme/S100b/Egr1/Nr4a2/Ptprz1/Ptn/Serpinf1/Prnp/Ccnd2/Atp1a2/Snap25/Map1a/Slc6a1/Ckap5/Ncam1/Dbi/Ntrk2/Meis2/Foxp2/Pde5a	21
GO:0030509	BP	GO:0030509	BMP signaling pathway	16/348	173/29008	3.57919e-10	3.07555e-08	1.71448e-08	Bmp4/Egr1/Tgfb2/Chrdl1/Crim1/Sfrp4/Htra1/Nbl1/Fzd1/Htra3/Pdcd4/Fstl1/Hes1/Foxd1/Bmp5/Id1	16
GO:0001655	BP	GO:0001655	urogenital system development	23/348	385/29008	3.62439e-10	3.07555e-08	1.71448e-08	Lamb2/Foxc1/Bmp4/Egr1/Nfia/Adipoq/Tgfb2/Pdgfra/Maged1/Slit2/Zmpste24/Serpinf1/Fkbp4/Tnc/Angpt1/Id3/Id2/Fgfr2/Ace/Hes1/Fgfr1/Foxd1/Spp1	23
GO:0021537	BP	GO:0021537	telencephalon development	19/348	257/29008	3.75006e-10	3.11855e-08	1.73845e-08	Bmp4/Plxna4/Slit2/Atp1a2/Slc1a2/Egfr/Dbi/Ntrk2/Id2/Atp1b2/Hes1/Nr4a3/Fgfr1/Cxcl12/Atf5/Nfib/Myh10/Col3a1/Foxp2	19
GO:0010594	BP	GO:0010594	regulation of endothelial cell migration	16/348	174/29008	3.89922e-10	3.17901e-08	1.77215e-08	Rhoj/Ptgs2/Plpp3/Bmp4/Klf4/Sparc/Slit2/Serpinf1/Smoc2/Dcn/Angpt1/Hspb1/Thbs1/Fgfr1/Rhob/Bsg	16
GO:0002683	BP	GO:0002683	negative regulation of immune system process	25/348	460/29008	4.41998e-10	3.53428e-08	1.9702e-08	Bmp4/Cartpt/Adipoq/Tgfb2/Dusp1/Slit2/Npy/Prnp/Fgl2/Htra1/Nbl1/Nme1/Angpt1/Hspa9/Serping1/Tmem176b/Hspb1/Id2/Serpinb9/Thbs1/Kitl/Cxcl12/Mif/Col3a1/Pde5a	25
GO:0030324	BP	GO:0030324	lung development	18/348	233/29008	5.39798e-10	4.23487e-08	2.36075e-08	Hhip/Mgp/Igfbp5/Bmp4/Errfi1/Pdgfra/Sparc/Adamts2/Tnc/Fgfr2/Ace/Hes1/Fgfr1/Nfib/Lox/Id1/Col3a1/Foxp2	18
GO:0070372	BP	GO:0070372	regulation of ERK1 and ERK2 cascade	21/348	326/29008	5.54154e-10	4.26699e-08	2.37865e-08	Bmp4/Errfi1/Klf4/Adipoq/Pdgfra/Ndrg2/Dusp1/Npy/Ackr3/Camk2n1/Gas6/Egfr/Mt3/Angpt1/Akap12/Fgfr2/Lrp1/Fn1/Timp3/Cxcl12/Mif	21
GO:0003149	BP	GO:0003149	membranous septum morphogenesis	6/348	10/29008	5.75904e-10	4.35384e-08	2.42706e-08	Bmp4/Fzd2/Tgfb2/Fzd1/Id2/Fgfr2	6
GO:0030323	BP	GO:0030323	respiratory tube development	18/348	236/29008	6.63644e-10	4.92756e-08	2.74689e-08	Hhip/Mgp/Igfbp5/Bmp4/Errfi1/Pdgfra/Sparc/Adamts2/Tnc/Fgfr2/Ace/Hes1/Fgfr1/Nfib/Lox/Id1/Col3a1/Foxp2	18
GO:0031589	BP	GO:0031589	cell-substrate adhesion	22/348	366/29008	7.86861e-10	5.73994e-08	3.19976e-08	Lamb2/Myoc/Col8a1/Col16a1/Ptprz1/Ccdc80/Npy/Ptn/Gpm6b/Smoc2/Gas6/Col1a1/Angpt1/P4hb/Enpp2/Atp1b2/Thbs1/Smoc1/Lrp1/Fn1/Col3a1/Spp1	22
GO:0051216	BP	GO:0051216	cartilage development	17/348	212/29008	9.2537e-10	6.63395e-08	3.69812e-08	Mgp/Loxl2/Bmp4/Tgfb2/Col11a1/Zmpste24/Col1a1/Ecm1/Thbs1/Bgn/Serpinh1/Fgfr1/Prrx1/Nfib/Bmp5/Col3a1/Efemp1	17
GO:0048638	BP	GO:0048638	regulation of developmental growth	23/348	406/29008	1.01429e-09	7.14819e-08	3.98479e-08	Foxc1/Gja1/Bmp4/Socs2/Cdkn1a/Plxna4/Slit2/Zmpste24/Map2/Mgll/Ncam1/Mt3/Fgfr2/Cited2/Syt1/Map1b/Lrp1/H19/Fgfr1/Fn1/Slc23a2/Cxcl12/Sod1	23
GO:0060348	BP	GO:0060348	bone development	18/348	243/29008	1.06172e-09	7.35772e-08	4.10159e-08	Foxc1/Gja1/Myoc/Bmp4/Sparc/Sfrp4/Alpl/Zmpste24/Col1a1/Bglap/Bglap2/Fgfr2/Thbs1/Cited2/Bgn/Serpinh1/Lox/Col3a1	18
GO:0050679	BP	GO:0050679	positive regulation of epithelial cell proliferation	17/348	215/29008	1.14828e-09	7.82715e-08	4.36328e-08	Bmp4/Nr4a1/Ptn/Ccnd2/Htra1/F3/Gas1/Egfr/Nme1/Ecm1/Fgfr2/Nr4a3/Fgfr1/Cxcl12/Bmp5/Id1/Foxp2	17
GO:0010720	BP	GO:0010720	positive regulation of cell development	22/348	378/29008	1.43433e-09	9.61924e-08	5.36229e-08	Mme/Myoc/Bmp4/Adipoq/Plxna4/Ptprz1/Ptn/Serpinf1/Tnik/Ptprd/Serpine2/P4hb/Ntrk2/Id2/Enpp2/Ace/Hes1/Map1b/Lrp1/Fn1/Cxcl12/Pde5a	22
GO:0051271	BP	GO:0051271	negative regulation of cellular component movement	20/348	315/29008	1.84386e-09	1.21695e-07	6.78393e-08	Cyp1b1/Igfbp5/Klf4/Adipoq/Dusp1/Slit2/Ptn/Serpinf1/Dcn/Nbl1/Atp1b2/Thbs1/Cited2/Clic4/Cd9/Lrp1/Rhob/Cxcl12/Mif/Col3a1	20
GO:0070371	BP	GO:0070371	ERK1 and ERK2 cascade	21/348	349/29008	1.88907e-09	1.22731e-07	6.84168e-08	Bmp4/Errfi1/Klf4/Adipoq/Pdgfra/Ndrg2/Dusp1/Npy/Ackr3/Camk2n1/Gas6/Egfr/Mt3/Angpt1/Akap12/Fgfr2/Lrp1/Fn1/Timp3/Cxcl12/Mif	21
GO:0071248	BP	GO:0071248	cellular response to metal ion	15/348	167/29008	1.92121e-09	1.22898e-07	6.85101e-08	Slc12a2/Fosb/Junb/Mt2/Fos/Prnp/Mt1/Egfr/Mylk/Mt3/Id2/Clic4/Syt1/Fn1/Dlg2	15
GO:0010464	BP	GO:0010464	regulation of mesenchymal cell proliferation	9/348	44/29008	2.27427e-09	1.43279e-07	7.98716e-08	Bmp4/Ptn/Gas1/Lmna/Fgfr2/Fgfr1/Prrx1/Nfib/Foxp2	9
GO:0050890	BP	GO:0050890	cognition	21/348	354/29008	2.43369e-09	1.50369e-07	8.38237e-08	Ptgs2/Mme/S100b/Egr1/Nr4a2/Ptprz1/Ptn/Serpinf1/Prnp/Ccnd2/Atp1a2/Snap25/Map1a/Slc6a1/Ckap5/Ncam1/Dbi/Ntrk2/Meis2/Foxp2/Pde5a	21
GO:0010810	BP	GO:0010810	regulation of cell-substrate adhesion	17/348	226/29008	2.45913e-09	1.50369e-07	8.38237e-08	Myoc/Col8a1/Col16a1/Ptprz1/Ccdc80/Npy/Ptn/Gpm6b/Smoc2/Col1a1/P4hb/Enpp2/Thbs1/Smoc1/Lrp1/Fn1/Spp1	17
GO:1903034	BP	GO:1903034	regulation of response to wounding	15/348	171/29008	2.66552e-09	1.60627e-07	8.95421e-08	Plpp3/Slc12a2/Gja1/Klf4/Pdgfra/Ptn/Smoc2/Thbd/Mylk/Serpine2/Serping1/Thbs1/Cd9/Lrp1/Anxa5	15
GO:0050920	BP	GO:0050920	regulation of chemotaxis	17/348	229/29008	3.00353e-09	1.75946e-07	9.80818e-08	Pdgfra/Plxna4/Dusp1/Slit2/Ptn/Smoc2/Gas6/Cxcl14/Nbl1/Hspb1/Thbs1/Lbp/Fgfr1/Fn1/Cxcl12/Mif/Tubb2b	17
GO:0003205	BP	GO:0003205	cardiac chamber development	16/348	200/29008	3.00437e-09	1.75946e-07	9.80818e-08	Foxc1/Bmp4/Fzd2/Tgfb2/Cpe/Col11a1/Slit2/Zmpste24/Fzd1/Id2/Fgfr2/Cited2/Hes1/Lrp1/Myh10/Bmp5	16
GO:0048705	BP	GO:0048705	skeletal system morphogenesis	18/348	261/29008	3.30891e-09	1.90109e-07	1.05977e-07	Hhip/Foxc1/Bmp4/Tgfb2/Pdgfra/Vdr/Col11a1/Sfrp4/Alpl/Zmpste24/Gas1/Col1a1/Fgfr2/Thbs1/Cited2/Serpinh1/Prrx1/Col3a1	18
GO:0030336	BP	GO:0030336	negative regulation of cell migration	19/348	293/29008	3.33765e-09	1.90109e-07	1.05977e-07	Cyp1b1/Igfbp5/Klf4/Adipoq/Dusp1/Slit2/Ptn/Serpinf1/Dcn/Nbl1/Atp1b2/Thbs1/Cited2/Clic4/Lrp1/Rhob/Cxcl12/Mif/Col3a1	19
GO:0042060	BP	GO:0042060	wound healing	21/348	361/29008	3.44399e-09	1.93515e-07	1.07876e-07	Plpp3/Slc12a2/Gja1/Cdkn1a/Tgfb2/Pdgfra/Smoc2/Gas6/Thbd/F3/Col1a1/Mylk/Serpine2/Serping1/Thbs1/Cd9/Fn1/Anxa5/Myh10/Lox/Col3a1	21
GO:0033674	BP	GO:0033674	positive regulation of kinase activity	23/348	435/29008	3.77927e-09	2.09523e-07	1.16799e-07	Egr1/Cdkn1a/Cartpt/Adipoq/Tgfb2/Pdgfra/Maged1/Prnp/Ccnd2/Gas6/Egfr/Mt3/Angpt1/Ntrk2/Clu/Fgfr2/Ace/Thbs1/Hsp90aa1/Kitl/Fgfr1/Mif/Pde5a	23
GO:0060541	BP	GO:0060541	respiratory system development	18/348	266/29008	4.46171e-09	2.44102e-07	1.36076e-07	Hhip/Mgp/Igfbp5/Bmp4/Errfi1/Pdgfra/Sparc/Adamts2/Tnc/Fgfr2/Ace/Hes1/Fgfr1/Nfib/Lox/Id1/Col3a1/Foxp2	18
GO:0048732	BP	GO:0048732	gland development	24/348	477/29008	4.53231e-09	2.44745e-07	1.36434e-07	Slc12a2/Foxc1/Gja1/Igfbp5/Bmp4/Socs2/Pdgfra/Vdr/Scd1/Slit2/Zmpste24/Ptn/Serpinf1/Fkbp4/Tnc/Egfr/Serpine2/Nme1/Id2/Fgfr2/Cited2/Hes1/Fgfr1/Nfib	24
GO:0031099	BP	GO:0031099	regeneration	14/348	153/29008	5.25402e-09	2.8008e-07	1.56132e-07	Lamb2/Gja1/Klf4/Cdkn1a/Ptn/Tnc/Igsf10/Nrep/Adm/Ace/Cd9/Lrp1/Prrx1/Cxcl12	14
GO:0010634	BP	GO:0010634	positive regulation of epithelial cell migration	14/348	156/29008	6.75757e-09	3.52756e-07	1.96645e-07	Rhoj/Ptgs2/Plpp3/Bmp4/Tgfb2/Sparc/Smoc2/Angpt1/Hspb1/Enpp2/Thbs1/Fgfr1/Rhob/Bsg	14
GO:2000146	BP	GO:2000146	negative regulation of cell motility	19/348	306/29008	6.78702e-09	3.52756e-07	1.96645e-07	Cyp1b1/Igfbp5/Klf4/Adipoq/Dusp1/Slit2/Ptn/Serpinf1/Dcn/Nbl1/Atp1b2/Thbs1/Cited2/Clic4/Lrp1/Rhob/Cxcl12/Mif/Col3a1	19
GO:0050808	BP	GO:0050808	synapse organization	24/348	489/29008	7.33051e-09	3.763e-07	2.0977e-07	Lamb2/Nfia/Nedd4/Ndrg2/Sparc/Ptn/Pmp22/Prnp/Ptprd/Tnc/Slc6a1/Thbs2/Ckap5/Fzd1/Sparcl1/Ntrk2/Fgfr2/Gpm6a/Tubb5/Gpc6/Ndrg1/Flrt2/Myh10/Chchd10	24
GO:0072001	BP	GO:0072001	renal system development	20/348	342/29008	7.48834e-09	3.79714e-07	2.11673e-07	Lamb2/Foxc1/Bmp4/Egr1/Nfia/Adipoq/Tgfb2/Pdgfra/Maged1/Slit2/Zmpste24/Angpt1/Id3/Id2/Fgfr2/Ace/Hes1/Fgfr1/Foxd1/Spp1	20
GO:0010595	BP	GO:0010595	positive regulation of endothelial cell migration	12/348	109/29008	8.13256e-09	4.07412e-07	2.27113e-07	Rhoj/Ptgs2/Plpp3/Bmp4/Sparc/Smoc2/Angpt1/Hspb1/Thbs1/Fgfr1/Rhob/Bsg	12
GO:0001763	BP	GO:0001763	morphogenesis of a branching structure	17/348	245/29008	8.29248e-09	4.10478e-07	2.28823e-07	Hhip/Mgp/Slc12a2/Bmp4/Pdgfra/Vdr/Cpe/Maged1/Slit2/Tnc/Angpt1/Adm/Fgfr2/Clic4/Fgfr1/Cxcl12/Foxd1	17
GO:0008217	BP	GO:0008217	regulation of blood pressure	16/348	217/29008	9.68875e-09	4.73951e-07	2.64206e-07	Ptgs2/Gja1/Cartpt/Adipoq/Npy/Col1a2/Atp1a2/Camk2n1/Arhgef12/Gas6/Ier3/Gpr37l1/Id2/Adm/Ace/Sod1	16
GO:1901214	BP	GO:1901214	regulation of neuron death	21/348	384/29008	1.0179e-08	4.92145e-07	2.74348e-07	Egr1/Nr4a2/Tgfb2/Ptprz1/Npy/Serpinf1/Fos/Prnp/Kcnb1/Mt1/Fzd1/Mt3/Angpt1/Ntrk2/Clu/Pcp4/Gclc/Lrp1/Nr4a3/Slc23a2/Sod1	21
GO:0060412	BP	GO:0060412	ventricular septum morphogenesis	9/348	53/29008	1.29297e-08	6.17952e-07	3.4448e-07	Bmp4/Fzd2/Tgfb2/Slit2/Fzd1/Id2/Fgfr2/Cited2/Hes1	9
GO:0010811	BP	GO:0010811	positive regulation of cell-substrate adhesion	13/348	139/29008	1.42805e-08	6.74755e-07	3.76145e-07	Myoc/Col8a1/Col16a1/Ccdc80/Npy/Ptn/Smoc2/P4hb/Enpp2/Thbs1/Smoc1/Fn1/Spp1	13
GO:0007411	BP	GO:0007411	axon guidance	17/348	255/29008	1.50286e-08	7.02124e-07	3.91402e-07	Lamb2/Tgfb2/Plxna4/Slit2/Gas1/Ncam1/Enah/Unc5c/Lrp1/Nr4a3/Cxcl12/Flrt2/Bsg/Nfib/Foxd1/Myh10/Tubb2b	17
GO:0097485	BP	GO:0097485	neuron projection guidance	17/348	256/29008	1.59243e-08	7.20703e-07	4.01759e-07	Lamb2/Tgfb2/Plxna4/Slit2/Gas1/Ncam1/Enah/Unc5c/Lrp1/Nr4a3/Cxcl12/Flrt2/Bsg/Nfib/Foxd1/Myh10/Tubb2b	17
GO:0021954	BP	GO:0021954	central nervous system neuron development	11/348	93/29008	1.60519e-08	7.20703e-07	4.01759e-07	Cdh11/Nr4a2/Plxna4/Slit2/Map2/Slc4a10/Ntrk2/Fgfr2/Hsp90aa1/Fgfr1/Nfib	11
GO:0045860	BP	GO:0045860	positive regulation of protein kinase activity	20/348	358/29008	1.61196e-08	7.20703e-07	4.01759e-07	Egr1/Cdkn1a/Cartpt/Adipoq/Tgfb2/Maged1/Prnp/Ccnd2/Gas6/Egfr/Mt3/Angpt1/Clu/Ace/Thbs1/Hsp90aa1/Kitl/Fgfr1/Mif/Pde5a	20
GO:0045861	BP	GO:0045861	negative regulation of proteolysis	20/348	358/29008	1.61196e-08	7.20703e-07	4.01759e-07	Ptgs2/Nr4a1/Klf4/Serpinf1/Wfdc2/Pcsk1n/Camk2n1/Gas6/Gas1/Map1a/Ctla2a/Pebp1/Serpine2/Mt3/Ecm1/Serping1/Serpinb9/Thbs1/Serpinh1/Timp3	20
GO:0045785	BP	GO:0045785	positive regulation of cell adhesion	23/348	471/29008	1.66716e-08	7.37452e-07	4.11096e-07	Plpp3/Myoc/Col8a1/Tgfb2/Col16a1/Ccdc80/Npy/Ptn/Smoc2/Angpt1/P4hb/Enpp2/Thbs1/Cited2/Hes1/Smoc1/Ibsp/Nr4a3/Hsp90aa1/Fn1/Cxcl12/Spp1/Cyth3	23
GO:0061138	BP	GO:0061138	morphogenesis of a branching epithelium	16/348	226/29008	1.72353e-08	7.54361e-07	4.20522e-07	Hhip/Mgp/Slc12a2/Bmp4/Pdgfra/Vdr/Maged1/Slit2/Tnc/Angpt1/Adm/Fgfr2/Clic4/Fgfr1/Cxcl12/Foxd1	16
GO:0098657	BP	GO:0098657	import into cell	16/348	228/29008	1.9515e-08	8.45245e-07	4.71186e-07	Slc12a2/Gpm6b/Prnp/Atp1a2/Slc47a1/Slc1a3/Slc1a2/Slc6a1/Slc6a11/Atp1b2/Thbs1/Kcnk5/Atp1b1/Slc9a2/Eprs/Slc7a2	16
GO:0001822	BP	GO:0001822	kidney development	19/348	327/29008	1.98025e-08	8.48853e-07	4.73196e-07	Lamb2/Foxc1/Bmp4/Egr1/Adipoq/Tgfb2/Pdgfra/Maged1/Slit2/Zmpste24/Angpt1/Id3/Id2/Fgfr2/Ace/Hes1/Fgfr1/Foxd1/Spp1	19
GO:0043588	BP	GO:0043588	skin development	18/348	294/29008	2.11326e-08	8.96628e-07	4.99829e-07	Ptgs2/Foxc1/Igfbp5/Errfi1/Tgfb2/Vdr/Scd1/Adamts2/Zmpste24/Col1a2/Egfr/Col1a1/Stmn1/Dbi/Fgfr2/Clic4/Col5a2/Col3a1	18
GO:0010463	BP	GO:0010463	mesenchymal cell proliferation	9/348	56/29008	2.14158e-08	8.99466e-07	5.01411e-07	Bmp4/Ptn/Gas1/Lmna/Fgfr2/Fgfr1/Prrx1/Nfib/Foxp2	9
GO:0021782	BP	GO:0021782	glial cell development	12/348	119/29008	2.21236e-08	9.19901e-07	5.12803e-07	Lamb2/Myoc/Pmp22/Plp1/Ckap5/Mt3/Ntrk2/Id2/Clu/Lrp1/Ndrg1/Sod1	12
GO:2001233	BP	GO:2001233	regulation of apoptotic signaling pathway	21/348	402/29008	2.24753e-08	9.25271e-07	5.15796e-07	Ptgs2/Bmp4/Nr4a2/Tgfb2/Maged1/Pmp22/Ackr3/Ier3/Gas1/Lmna/P4hb/Hspb1/Clu/Gclc/Thbs1/Fgfr1/Timp3/Cxcl12/Mif/Pttg1ip/Sod1	21
GO:0048608	BP	GO:0048608	reproductive structure development	23/348	480/29008	2.3613e-08	9.62576e-07	5.36592e-07	Ptgs2/Foxc1/Gja1/Bmp4/Prdx4/Tgfb2/Pdgfra/Junb/Ptn/Serpinf1/Fkbp4/Htra1/Tnc/Egfr/Serpine2/Angpt1/Adm/Fgfr2/Cited2/Hes1/Kitl/Bmp5/Sod1	23
GO:0061458	BP	GO:0061458	reproductive system development	23/348	484/29008	2.74883e-08	1.10967e-06	6.18593e-07	Ptgs2/Foxc1/Gja1/Bmp4/Prdx4/Tgfb2/Pdgfra/Junb/Ptn/Serpinf1/Fkbp4/Htra1/Tnc/Egfr/Serpine2/Angpt1/Adm/Fgfr2/Cited2/Hes1/Kitl/Bmp5/Sod1	23
GO:0048167	BP	GO:0048167	regulation of synaptic plasticity	20/348	372/29008	3.04511e-08	1.21746e-06	6.78677e-07	Ptgs2/Mme/S100b/Egr1/Ptn/Prnp/Nrgn/Kcnb1/Slc4a10/Snap25/Map1a/Mgll/Ckap5/Serpine2/Cplx2/Dbi/Ntrk2/Camk2a/Nsg1/Calb2	20
GO:0007272	BP	GO:0007272	ensheathment of neurons	14/348	176/29008	3.16297e-08	1.24072e-06	6.91645e-07	Myoc/S100b/Ptprz1/Ptn/Pmp22/Plp1/Ckap5/Ntrk2/Mbp/Clu/Cldn11/Cd9/Ndrg1/Sod1	14
GO:0008366	BP	GO:0008366	axon ensheathment	14/348	176/29008	3.16297e-08	1.24072e-06	6.91645e-07	Myoc/S100b/Ptprz1/Ptn/Pmp22/Plp1/Ckap5/Ntrk2/Mbp/Clu/Cldn11/Cd9/Ndrg1/Sod1	14
GO:0046688	BP	GO:0046688	response to copper ion	7/348	28/29008	3.21033e-08	1.24753e-06	6.9544e-07	Loxl2/Cp/Mt2/Prnp/Mt1/Mt3/Sod1	7
GO:0071241	BP	GO:0071241	cellular response to inorganic substance	16/348	237/29008	3.35905e-08	1.28439e-06	7.15987e-07	Slc12a2/Fosb/Junb/Mt2/Fos/Prnp/Mt1/Egfr/Mylk/Mt3/Id2/Thbs1/Clic4/Syt1/Fn1/Dlg2	16
GO:0001558	BP	GO:0001558	regulation of cell growth	22/348	450/29008	3.36696e-08	1.28439e-06	7.15987e-07	Gja1/Igfbp5/Socs2/Igfbp4/Cdkn1a/Tgfb2/Plxna4/Slit2/Map2/Gas1/Mgll/Egfr/Serpine2/Mt3/Igfbp7/Rbbp7/Syt1/Map1b/Lrp1/Fn1/Slc23a2/Cxcl12	22
GO:0048660	BP	GO:0048660	regulation of smooth muscle cell proliferation	14/348	178/29008	3.64839e-08	1.37909e-06	7.68781e-07	Ptgs2/Igfbp5/Bmp4/Egr1/Klf4/Cdkn1a/Adipoq/Ndrg2/Pdcd4/Id2/Fgfr2/Thbs1/Ogn/Nr4a3	14
GO:0040013	BP	GO:0040013	negative regulation of locomotion	19/348	341/29008	3.85846e-08	1.43377e-06	7.99261e-07	Cyp1b1/Igfbp5/Klf4/Adipoq/Dusp1/Slit2/Ptn/Serpinf1/Dcn/Nbl1/Atp1b2/Thbs1/Cited2/Clic4/Lrp1/Rhob/Cxcl12/Mif/Col3a1	19
GO:0003231	BP	GO:0003231	cardiac ventricle development	13/348	151/29008	3.86201e-08	1.43377e-06	7.99261e-07	Foxc1/Bmp4/Fzd2/Tgfb2/Cpe/Col11a1/Slit2/Zmpste24/Fzd1/Id2/Fgfr2/Cited2/Hes1	13
GO:0006820	BP	GO:0006820	anion transport	23/348	495/29008	4.13991e-08	1.52334e-06	8.49192e-07	Slc12a2/Gja1/Sfrp4/Prnp/Slc47a1/Slc1a3/Slc1a2/Slc4a10/Slc6a1/Slc6a11/Ntrk2/Slc4a4/Slc38a2/Ace/Clic4/Slc26a7/Slc16a1/Abcg2/Fgfr1/Slc23a2/Mif/Sfxn1/Slc7a2	23
GO:0003206	BP	GO:0003206	cardiac chamber morphogenesis	13/348	152/29008	4.17808e-08	1.5239e-06	8.49504e-07	Foxc1/Bmp4/Fzd2/Tgfb2/Cpe/Col11a1/Slit2/Fzd1/Id2/Fgfr2/Cited2/Hes1/Bmp5	13
GO:0030510	BP	GO:0030510	regulation of BMP signaling pathway	11/348	102/29008	4.26152e-08	1.54082e-06	8.58936e-07	Bmp4/Chrdl1/Crim1/Sfrp4/Htra1/Nbl1/Fzd1/Htra3/Fstl1/Hes1/Foxd1	11
GO:0140115	BP	GO:0140115	export across plasma membrane	9/348	61/29008	4.65066e-08	1.66702e-06	9.29288e-07	Kcne4/Gja1/Kcnb1/Atp1a2/Slc4a4/Atp1b2/Abcg2/Kcnk5/Atp1b1	9
GO:0048659	BP	GO:0048659	smooth muscle cell proliferation	14/348	184/29008	5.53642e-08	1.96756e-06	1.09682e-06	Ptgs2/Igfbp5/Bmp4/Egr1/Klf4/Cdkn1a/Adipoq/Ndrg2/Pdcd4/Id2/Fgfr2/Thbs1/Ogn/Nr4a3	14
GO:0015849	BP	GO:0015849	organic acid transport	18/348	314/29008	5.75855e-08	2.02916e-06	1.13116e-06	Slc12a2/Gja1/Slc47a1/Slc1a3/Slc1a2/Slc6a1/Ntrk2/Slc38a2/Ace/Thbs1/Slc26a7/Slc16a1/Abcg2/Slc23a2/Mif/Sfxn1/Eprs/Slc7a2	18
GO:0060560	BP	GO:0060560	developmental growth involved in morphogenesis	17/348	280/29008	5.90857e-08	2.05253e-06	1.14419e-06	Lamb2/Slc12a2/Bmp4/Plxna4/Slit2/Map2/Tnc/Mgll/Mt3/Fgfr2/Syt1/Map1b/Lrp1/Hsp90aa1/Fn1/Slc23a2/Cxcl12	17
GO:0003279	BP	GO:0003279	cardiac septum development	12/348	130/29008	5.97298e-08	2.05253e-06	1.14419e-06	Bmp4/Fzd2/Tgfb2/Slit2/Fzd1/Id2/Fgfr2/Cited2/Hes1/Lrp1/Myh10/Bmp5	12
GO:0061041	BP	GO:0061041	regulation of wound healing	12/348	130/29008	5.97298e-08	2.05253e-06	1.14419e-06	Plpp3/Slc12a2/Gja1/Pdgfra/Smoc2/Thbd/Mylk/Serpine2/Serping1/Thbs1/Cd9/Anxa5	12
GO:0048708	BP	GO:0048708	astrocyte differentiation	10/348	83/29008	6.07644e-08	2.07097e-06	1.15447e-06	Plpp3/Lamb2/Plp1/Serpine2/Mt3/Gpr37l1/Id2/Hes1/Lrp1/Atf5	10
GO:0015711	BP	GO:0015711	organic anion transport	19/348	352/29008	6.36302e-08	2.15101e-06	1.19909e-06	Slc12a2/Gja1/Slc47a1/Slc1a3/Slc1a2/Slc4a10/Slc6a1/Slc6a11/Ntrk2/Slc4a4/Slc38a2/Ace/Slc26a7/Slc16a1/Abcg2/Slc23a2/Mif/Sfxn1/Slc7a2	19
GO:0070997	BP	GO:0070997	neuron death	21/348	428/29008	6.5317e-08	2.19023e-06	1.22095e-06	Egr1/Nr4a2/Tgfb2/Ptprz1/Npy/Serpinf1/Fos/Prnp/Kcnb1/Mt1/Fzd1/Mt3/Angpt1/Ntrk2/Clu/Pcp4/Gclc/Lrp1/Nr4a3/Slc23a2/Sod1	21
GO:0048754	BP	GO:0048754	branching morphogenesis of an epithelial tube	14/348	188/29008	7.2458e-08	2.41024e-06	1.3436e-06	Hhip/Mgp/Slc12a2/Bmp4/Pdgfra/Vdr/Maged1/Slit2/Tnc/Angpt1/Fgfr2/Clic4/Cxcl12/Foxd1	14
GO:0090596	BP	GO:0090596	sensory organ morphogenesis	18/348	319/29008	7.30692e-08	2.41129e-06	1.34418e-06	Col8a1/Bmp4/Fzd2/Col8a2/Col11a1/Ptn/Gas1/Ntrk2/Hmgn1/Gjb6/Fgfr2/Cited2/Nr4a3/Fgfr1/Prrx1/Col5a2/Sod1/Mfap5	18
GO:0060349	BP	GO:0060349	bone morphogenesis	11/348	108/29008	7.74092e-08	2.53439e-06	1.41281e-06	Foxc1/Bmp4/Sfrp4/Alpl/Zmpste24/Col1a1/Fgfr2/Thbs1/Cited2/Serpinh1/Col3a1	11
GO:0051924	BP	GO:0051924	regulation of calcium ion transport	17/348	286/29008	8.02464e-08	2.60675e-06	1.45315e-06	Ptgs2/Gja1/Bmp4/Tgfb2/Vdr/Prnp/Atp1a2/Plp1/Homer2/Mylk/Dbi/Camk2a/Ace/Hes1/Cxcl12/Atp1b1/S100a1	17
GO:0051962	BP	GO:0051962	positive regulation of nervous system development	19/348	359/29008	8.65879e-08	2.79095e-06	1.55583e-06	Mme/Plxna4/Ptprz1/Ptn/Serpinf1/Tnik/Ptprd/Thbs2/Serpine2/Ntrk2/Id2/Enpp2/Ace/Hes1/Map1b/Lrp1/Fn1/Cxcl12/Flrt2	19
GO:0051098	BP	GO:0051098	regulation of binding	20/348	397/29008	8.81577e-08	2.81567e-06	1.56961e-06	Foxc1/Bmp4/Klf4/Cdkn1a/Adipoq/Tgfb2/Zmpste24/Map2/Stmn1/Nme1/Angpt1/Id2/Ace/Hes1/Lrp1/H1f0/Nfib/Lox/Id1/Cycs	20
GO:0046942	BP	GO:0046942	carboxylic acid transport	17/348	288/29008	8.87091e-08	2.81567e-06	1.56961e-06	Slc12a2/Gja1/Slc47a1/Slc1a3/Slc1a2/Slc6a1/Slc6a11/Ntrk2/Slc38a2/Ace/Slc26a7/Slc16a1/Abcg2/Slc23a2/Mif/Sfxn1/Slc7a2	17
GO:0016525	BP	GO:0016525	negative regulation of angiogenesis	11/348	110/29008	9.36468e-08	2.94987e-06	1.64442e-06	Hhip/Slc12a2/Foxc1/Klf4/Tgfb2/Sparc/Ptn/Serpinf1/Dcn/Thbs2/Thbs1	11
GO:1903532	BP	GO:1903532	positive regulation of secretion by cell	19/348	361/29008	9.44216e-08	2.95192e-06	1.64556e-06	Slc12a2/Gja1/Lepr/Cartpt/Tgfb2/Vdr/Kcnb1/Camk2n1/Snap25/Bglap2/Pcp4/Syt1/Lrp1/Fgfr1/Cxcl12/Bsg/Myh10/Mif/Spp1	19
GO:0060411	BP	GO:0060411	cardiac septum morphogenesis	10/348	87/29008	9.57965e-08	2.97255e-06	1.65706e-06	Bmp4/Fzd2/Tgfb2/Slit2/Fzd1/Id2/Fgfr2/Cited2/Hes1/Bmp5	10
GO:0009410	BP	GO:0009410	response to xenobiotic stimulus	18/348	325/29008	9.66428e-08	2.9766e-06	1.65932e-06	Cyp1b1/Adipoq/Tgfb2/Fos/Prnp/Slc1a3/Gas6/Slc1a2/Mat2a/Fzd1/Mylk/Pcna/Ncam1/Gclc/Rora/Gstm5/Sod1/Gstm1	18
GO:0034329	BP	GO:0034329	cell junction assembly	21/348	439/29008	1.00034e-07	3.05268e-06	1.70173e-06	Cdh11/Gja1/Myoc/Col16a1/Pmp22/Gpm6b/Ptprd/Thbs2/Fzd1/Ntrk2/Enpp2/Cldn11/Gjb6/Ace/Gpm6a/Cd9/Gpc6/Lrp1/Fn1/Gjb2/Flrt2	21
GO:0010976	BP	GO:0010976	positive regulation of neuron projection development	15/348	224/29008	1.00581e-07	3.05268e-06	1.70173e-06	Bmp4/Ptprz1/Ptn/Serpinf1/Fzd1/Serpine2/Nme1/Ntrk2/Hspb1/Pcp4/Atp1b2/Arsb/Lrp1/Fgfr1/Bmp5	15
GO:0003151	BP	GO:0003151	outflow tract morphogenesis	10/348	88/29008	1.06938e-07	3.2221e-06	1.79618e-06	Foxc1/Bmp4/Fzd2/Tgfb2/Nedd4/Fzd1/Fgfr2/Thbs1/Cited2/Hes1	10
GO:0060840	BP	GO:0060840	artery development	11/348	112/29008	1.12838e-07	3.34308e-06	1.86361e-06	Foxc1/Bmp4/Tgfb2/Mylk/Cited2/Hes1/Lrp1/Prrx1/Myh10/Lox/Col3a1	11
GO:2000181	BP	GO:2000181	negative regulation of blood vessel morphogenesis	11/348	112/29008	1.12838e-07	3.34308e-06	1.86361e-06	Hhip/Slc12a2/Foxc1/Klf4/Tgfb2/Sparc/Ptn/Serpinf1/Dcn/Thbs2/Thbs1	11
GO:0060485	BP	GO:0060485	mesenchyme development	17/348	293/29008	1.1355e-07	3.34308e-06	1.86361e-06	Loxl2/Foxc1/Gja1/Bmp4/Tgfb2/Nedd4/Col1a1/Pdcd4/Fgfr2/Thbs1/Cited2/Hes1/Kitl/Fgfr1/Fn1/Foxd1/Bmp5	17
GO:0001764	BP	GO:0001764	neuron migration	14/348	195/29008	1.1417e-07	3.34308e-06	1.86361e-06	Gja1/Nr4a2/Ptprz1/Gas6/Igsf10/Ntrk2/Camk2a/Gpm6a/Cxcl12/Flrt2/Myh10/Col3a1/Tubb2a/Tubb2b	14
GO:0010959	BP	GO:0010959	regulation of metal ion transport	21/348	443/29008	1.16402e-07	3.38462e-06	1.88677e-06	Ptgs2/Kcne4/Gja1/Bmp4/Tgfb2/Nedd4/Vdr/Prnp/Atp1a2/Plp1/Homer2/Mylk/Serpine2/Dbi/Camk2a/Atp1b2/Ace/Hes1/Cxcl12/Atp1b1/S100a1	21
GO:0046879	BP	GO:0046879	hormone secretion	19/348	367/29008	1.21991e-07	3.52249e-06	1.96363e-06	Gja1/Lepr/Cartpt/Adipoq/Vdr/Cpe/Kcnb1/Camk2n1/Snap25/Bglap2/Adm/Uqcc2/Slc16a1/Lrp1/Fgfr1/Anxa5/Foxd1/Spp1/Ildr2	19
GO:1901343	BP	GO:1901343	negative regulation of vasculature development	11/348	113/29008	1.23682e-07	3.54668e-06	1.97711e-06	Hhip/Slc12a2/Foxc1/Klf4/Tgfb2/Sparc/Ptn/Serpinf1/Dcn/Thbs2/Thbs1	11
GO:0010466	BP	GO:0010466	negative regulation of peptidase activity	16/348	261/29008	1.27334e-07	3.62639e-06	2.02155e-06	Ptgs2/Nr4a1/Klf4/Serpinf1/Wfdc2/Pcsk1n/Gas6/Pebp1/Serpine2/Mt3/Ecm1/Serping1/Serpinb9/Thbs1/Serpinh1/Timp3	16
GO:0062197	BP	GO:0062197	cellular response to chemical stress	18/348	333/29008	1.38909e-07	3.92913e-06	2.19031e-06	Ptgs2/Cyp1b1/Bmp4/Nr4a2/Srxn1/Pdgfra/Fos/Egfr/Fzd1/Mylk/Mt3/P4hb/Gpr37l1/Hspb1/Nr4a3/Rhob/Sod1/Coq7	18
GO:0050769	BP	GO:0050769	positive regulation of neurogenesis	17/348	298/29008	1.44589e-07	4.06216e-06	2.26447e-06	Mme/Plxna4/Ptprz1/Ptn/Serpinf1/Tnik/Ptprd/Serpine2/Ntrk2/Id2/Enpp2/Ace/Hes1/Map1b/Lrp1/Fn1/Cxcl12	17
GO:0001656	BP	GO:0001656	metanephros development	10/348	91/29008	1.47502e-07	4.11618e-06	2.29458e-06	Lamb2/Bmp4/Egr1/Adipoq/Pdgfra/Slit2/Id3/Id2/Hes1/Foxd1	10
GO:0051346	BP	GO:0051346	negative regulation of hydrolase activity	19/348	374/29008	1.63381e-07	4.52893e-06	2.52467e-06	Ptgs2/Nr4a1/Lepr/Klf4/Tgfb2/Serpinf1/Wfdc2/Pcsk1n/Gas6/Pebp1/Serpine2/Mt3/Ecm1/Serping1/Camk2a/Serpinb9/Thbs1/Serpinh1/Timp3	19
GO:0022604	BP	GO:0022604	regulation of cell morphogenesis	18/348	337/29008	1.65849e-07	4.56688e-06	2.54583e-06	Palmd/Rhoj/Cdc42ep5/Myoc/S100b/Plxna4/Sparc/Zmpste24/Ptn/Tnik/Ptprd/P4hb/Enpp2/Syt1/Rhob/Fn1/Slc23a2/Myh10	18
GO:0009914	BP	GO:0009914	hormone transport	19/348	375/29008	1.70246e-07	4.65712e-06	2.59613e-06	Gja1/Lepr/Cartpt/Adipoq/Vdr/Cpe/Kcnb1/Camk2n1/Snap25/Bglap2/Adm/Uqcc2/Slc16a1/Lrp1/Fgfr1/Anxa5/Foxd1/Spp1/Ildr2	19
GO:0003018	BP	GO:0003018	vascular process in circulatory system	15/348	234/29008	1.7753e-07	4.82464e-06	2.68951e-06	Ptgs2/Foxc1/Gja1/Slit2/Atp1a2/Mgll/Angpt1/Akap12/Gclc/Adm/Ace/Abcg2/Lrp1/Sod1/Pde5a	15
GO:0051047	BP	GO:0051047	positive regulation of secretion	20/348	415/29008	1.79867e-07	4.85641e-06	2.70723e-06	Slc12a2/Gja1/Lepr/Cartpt/Tgfb2/Vdr/Kcnb1/Camk2n1/Snap25/Slc6a1/Bglap2/Pcp4/Syt1/Lrp1/Fgfr1/Cxcl12/Bsg/Myh10/Mif/Spp1	20
GO:0042552	BP	GO:0042552	myelination	13/348	173/29008	1.91516e-07	5.11839e-06	2.85327e-06	Myoc/S100b/Ptprz1/Ptn/Pmp22/Plp1/Ckap5/Ntrk2/Mbp/Clu/Cd9/Ndrg1/Sod1	13
GO:0048738	BP	GO:0048738	cardiac muscle tissue development	16/348	269/29008	1.92032e-07	5.11839e-06	2.85327e-06	Foxc1/Gja1/Bmp4/Tgfb2/Pdgfra/Col11a1/Zmpste24/Lmna/Ncam1/Angpt1/Id2/Fgfr2/Cited2/Fgfr1/Myh10/Bmp5	16
GO:0061045	BP	GO:0061045	negative regulation of wound healing	9/348	72/29008	2.03294e-07	5.38406e-06	3.00137e-06	Slc12a2/Gja1/Pdgfra/Thbd/Serpine2/Serping1/Thbs1/Cd9/Anxa5	9
GO:0043491	BP	GO:0043491	protein kinase B signaling	14/348	205/29008	2.1146e-07	5.55183e-06	3.09489e-06	Myoc/Igfbp5/Klf4/Gas6/F3/Egfr/Mt3/Angpt1/Ntrk2/Thbs1/Hsp90aa1/Fgfr1/Cxcl12/Lox	14
GO:0034599	BP	GO:0034599	cellular response to oxidative stress	16/348	271/29008	2.12299e-07	5.55183e-06	3.09489e-06	Cyp1b1/Bmp4/Nr4a2/Srxn1/Pdgfra/Fos/Egfr/Fzd1/Mt3/P4hb/Gpr37l1/Hspb1/Nr4a3/Rhob/Sod1/Coq7	16
GO:0006883	BP	GO:0006883	cellular sodium ion homeostasis	6/348	23/29008	2.42647e-07	6.30578e-06	3.51518e-06	Slc12a2/Atp1a2/Slc1a3/Atp1b2/Atp1b1/Spp1	6
GO:0002040	BP	GO:0002040	sprouting angiogenesis	11/348	123/29008	2.94723e-07	7.61153e-06	4.24308e-06	Rhoj/Ptgs2/Loxl2/Bmp4/Nr4a1/Klf4/Slit2/Angpt1/Esm1/Thbs1/S100a1	11
GO:0098739	BP	GO:0098739	import across plasma membrane	13/348	180/29008	3.0305e-07	7.77829e-06	4.33604e-06	Slc12a2/Prnp/Atp1a2/Slc47a1/Slc1a3/Slc1a2/Slc6a1/Atp1b2/Thbs1/Kcnk5/Atp1b1/Slc9a2/Slc7a2	13
GO:0072210	BP	GO:0072210	metanephric nephron development	7/348	38/29008	3.08672e-07	7.87398e-06	4.38938e-06	Lamb2/Bmp4/Egr1/Adipoq/Pdgfra/Hes1/Foxd1	7
GO:0043583	BP	GO:0043583	ear development	15/348	250/29008	4.1514e-07	1.05125e-05	5.86022e-06	Bmp4/Fzd2/Tgfb2/Col11a1/Cxcl14/Gas1/Igfbp7/Gjb6/Fgfr2/Hes1/Nr4a3/Fgfr1/Prrx1/Bmp5/Sod1	15
GO:0007263	BP	GO:0007263	nitric oxide mediated signal transduction	6/348	25/29008	4.17162e-07	1.05125e-05	5.86022e-06	Rasd1/Mt2/Mt1/Egfr/Thbs1/Pde5a	6
GO:0018108	BP	GO:0018108	peptidyl-tyrosine phosphorylation	17/348	322/29008	4.31103e-07	1.07337e-05	5.98355e-06	Plpp3/Errfi1/Adipoq/Pdgfra/Ptprz1/Prnp/Gas6/Egfr/Angpt1/Enpp2/Fgfr2/Ace/Hes1/Kitl/Fgfr1/Mif/Efemp1	17
GO:0060249	BP	GO:0060249	anatomical structure homeostasis	17/348	322/29008	4.31103e-07	1.07337e-05	5.98355e-06	Ptgs2/Slc12a2/Foxc1/Cartpt/Homer2/Map1a/Angpt1/Mbp/Atp1b2/Bsg/Bag3/Lox/Calb2/Col3a1/Sod1/Spp1/Ildr2	17
GO:0010951	BP	GO:0010951	negative regulation of endopeptidase activity	13/348	187/29008	4.69543e-07	1.16212e-05	6.47829e-06	Ptgs2/Nr4a1/Klf4/Serpinf1/Pcsk1n/Gas6/Serpine2/Mt3/Serping1/Serpinb9/Thbs1/Serpinh1/Timp3	13
GO:0014066	BP	GO:0014066	regulation of phosphatidylinositol 3-kinase signaling	10/348	103/29008	4.76803e-07	1.1662e-05	6.50105e-06	Myoc/Klf4/Tgfb2/Nedd4/Dcn/Egfr/Serpine2/Angpt1/Ntrk2/Fn1	10
GO:0070167	BP	GO:0070167	regulation of biomineral tissue development	10/348	103/29008	4.76803e-07	1.1662e-05	6.50105e-06	Mgp/Gja1/Bmp4/Zmpste24/Ptn/Gpm6b/Gas6/Ecm1/Bglap/Bglap2	10
GO:0018212	BP	GO:0018212	peptidyl-tyrosine modification	17/348	325/29008	4.90582e-07	1.19289e-05	6.64981e-06	Plpp3/Errfi1/Adipoq/Pdgfra/Ptprz1/Prnp/Gas6/Egfr/Angpt1/Enpp2/Fgfr2/Ace/Hes1/Kitl/Fgfr1/Mif/Efemp1	17
GO:0048844	BP	GO:0048844	artery morphogenesis	9/348	80/29008	5.09197e-07	1.23095e-05	6.862e-06	Foxc1/Bmp4/Tgfb2/Mylk/Cited2/Hes1/Lrp1/Prrx1/Col3a1	9
GO:0090288	BP	GO:0090288	negative regulation of cellular response to growth factor stimulus	10/348	104/29008	5.21971e-07	1.25454e-05	6.99348e-06	Chrdl1/Nedd4/Crim1/Slit2/Htra1/Dcn/Nbl1/Fzd1/Htra3/Thbs1	10
GO:1901215	BP	GO:1901215	negative regulation of neuron death	15/348	255/29008	5.33958e-07	1.27597e-05	7.11298e-06	Nr4a2/Ptprz1/Npy/Serpinf1/Mt1/Fzd1/Mt3/Angpt1/Ntrk2/Pcp4/Gclc/Lrp1/Nr4a3/Slc23a2/Sod1	15
GO:0030534	BP	GO:0030534	adult behavior	13/348	190/29008	5.63051e-07	1.33781e-05	7.45768e-06	Nr4a2/Cartpt/Npy/Zmpste24/Pmp22/Ccnd2/Atp1a2/Slc1a2/Homer2/Zic1/Id2/Nr4a3/Cxcl12	13
GO:0110149	BP	GO:0110149	regulation of biomineralization	10/348	105/29008	5.70839e-07	1.34861e-05	7.51787e-06	Mgp/Gja1/Bmp4/Zmpste24/Ptn/Gpm6b/Gas6/Ecm1/Bglap/Bglap2	10
GO:0048562	BP	GO:0048562	embryonic organ morphogenesis	17/348	332/29008	6.59375e-07	1.54897e-05	8.63481e-06	Gja1/Bmp4/Fzd2/Tgfb2/Pdgfra/Col11a1/Gas1/Id2/Gjb6/Fgfr2/Cited2/Hes1/Nr4a3/Fgfr1/Prrx1/Sod1/Mfap5	17
GO:0031102	BP	GO:0031102	neuron projection regeneration	8/348	61/29008	6.70346e-07	1.5659e-05	8.72916e-06	Lamb2/Klf4/Ptn/Tnc/Nrep/Adm/Lrp1/Prrx1	8
GO:0030004	BP	GO:0030004	cellular monovalent inorganic cation homeostasis	10/348	107/29008	6.80715e-07	1.58124e-05	8.81466e-06	Slc12a2/Atp1a2/Slc1a3/Slc4a10/Slc4a4/Atp1b2/Clic4/Atp1b1/Slc9a2/Spp1	10
GO:0008544	BP	GO:0008544	epidermis development	17/348	333/29008	6.87375e-07	1.58784e-05	8.85146e-06	Ptgs2/Foxc1/Igfbp5/Bmp4/Errfi1/Klf4/Tgfb2/Vdr/Sfrp4/Zmpste24/Egfr/Dbi/Fgfr2/Hes1/Clic4/Fgfr1/Sod1	17
GO:0030500	BP	GO:0030500	regulation of bone mineralization	9/348	84/29008	7.75052e-07	1.78048e-05	9.92536e-06	Mgp/Gja1/Bmp4/Zmpste24/Ptn/Gpm6b/Ecm1/Bglap/Bglap2	9
GO:0044342	BP	GO:0044342	type B pancreatic cell proliferation	6/348	28/29008	8.60877e-07	1.96183e-05	1.09363e-05	Igfbp5/Nr4a1/Igfbp4/Errfi1/Bglap2/Nr4a3	6
GO:0008347	BP	GO:0008347	glial cell migration	8/348	63/29008	8.63431e-07	1.96183e-05	1.09363e-05	Tgfb2/Ptprz1/Pmp22/Atp1b2/Cd9/Lrp1/Fn1/Efemp1	8
GO:0035418	BP	GO:0035418	protein localization to synapse	9/348	86/29008	9.48015e-07	2.13073e-05	1.18778e-05	Tnik/Snap25/Map1a/Dlgap1/Hspb1/Camk2a/Nsg1/Gpc6/Dlg2	9
GO:0060415	BP	GO:0060415	muscle tissue morphogenesis	9/348	86/29008	9.48015e-07	2.13073e-05	1.18778e-05	Foxc1/Fzd2/Tgfb2/Col11a1/Fzd1/Mylk/Angpt1/Fgfr2/Col3a1	9
GO:0007584	BP	GO:0007584	response to nutrient	8/348	64/29008	9.76555e-07	2.18307e-05	1.21696e-05	Vdr/Gas6/Bglap/Bglap2/Arsb/Slc16a1/Rbp1/Spp1	8
GO:0050727	BP	GO:0050727	regulation of inflammatory response	17/348	342/29008	9.92316e-07	2.20644e-05	1.22999e-05	Ptgs2/Adipoq/Slit2/Npy/Pmp22/Serpinf1/Ier3/Mgll/Ctla2a/Pdcd4/Ace/Lbp/Fgfr1/Rora/Sod1/Pde5a/Slc7a2	17
GO:0032835	BP	GO:0032835	glomerulus development	8/348	65/29008	1.10208e-06	2.43747e-05	1.35878e-05	Lamb2/Foxc1/Bmp4/Egr1/Adipoq/Pdgfra/Angpt1/Hes1	8
GO:0048511	BP	GO:0048511	rhythmic process	16/348	307/29008	1.11739e-06	2.45827e-05	1.37037e-05	Egr1/Lepr/Cartpt/Pdgfra/Maged1/Ptn/Impdh2/Mat2a/Ntrk2/Id3/Id2/Enpp2/Rora/Atf5/Id1/Ptgds	16
GO:0003281	BP	GO:0003281	ventricular septum development	9/348	88/29008	1.15337e-06	2.52406e-05	1.40705e-05	Bmp4/Fzd2/Tgfb2/Slit2/Fzd1/Id2/Fgfr2/Cited2/Hes1	9
GO:0050680	BP	GO:0050680	negative regulation of epithelial cell proliferation	12/348	171/29008	1.17535e-06	2.55869e-05	1.42635e-05	Gja1/Bmp4/Tgfb2/Vdr/Sparc/Maged1/Ptn/Serpinf1/Gas1/Fgfr2/Thbs1/Nfib	12
GO:1990138	BP	GO:1990138	neuron projection extension	13/348	203/29008	1.19009e-06	2.57729e-05	1.43672e-05	Lamb2/Plxna4/Slit2/Map2/Mgll/Mt3/Syt1/Map1b/Lrp1/Hsp90aa1/Fn1/Slc23a2/Cxcl12	13
GO:0032103	BP	GO:0032103	positive regulation of response to external stimulus	19/348	427/29008	1.21004e-06	2.60692e-05	1.45324e-05	Ptgs2/Slit2/Npy/Ptn/Smoc2/Gas6/Cxcl14/Hspb1/Pdcd4/Ace/Thbs1/Lbp/Lrp1/Hsp90aa1/Fgfr1/Fn1/Cxcl12/Mif/Pde5a	19
GO:0060350	BP	GO:0060350	endochondral bone morphogenesis	8/348	66/29008	1.2411e-06	2.65522e-05	1.48016e-05	Foxc1/Bmp4/Alpl/Zmpste24/Col1a1/Thbs1/Serpinh1/Col3a1	8
GO:0048675	BP	GO:0048675	axon extension	11/348	142/29008	1.24523e-06	2.65522e-05	1.48016e-05	Lamb2/Plxna4/Slit2/Map2/Mgll/Mt3/Map1b/Lrp1/Hsp90aa1/Fn1/Cxcl12	11
GO:0001933	BP	GO:0001933	negative regulation of protein phosphorylation	17/348	349/29008	1.30904e-06	2.77703e-05	1.54807e-05	Plpp3/Bmp4/Gadd45b/Errfi1/Cdkn1a/Gadd45g/Adipoq/Dusp1/Slit2/Pmepa1/Prnp/Camk2n1/Pebp1/Angpt1/Hspb1/Pcp4/Lrp1	17
GO:0051896	BP	GO:0051896	regulation of protein kinase B signaling	12/348	173/29008	1.32897e-06	2.805e-05	1.56366e-05	Myoc/Igfbp5/Klf4/Gas6/F3/Egfr/Angpt1/Ntrk2/Thbs1/Hsp90aa1/Fgfr1/Cxcl12	12
GO:0009314	BP	GO:0009314	response to radiation	19/348	430/29008	1.34186e-06	2.81791e-05	1.57086e-05	Mme/Egr1/Cdkn1a/Nedd4/Zmpste24/Mfap4/Ccnd2/Atp1a2/Slc1a3/Slc1a2/Slc4a10/Egfr/Ckap5/Pcna/Id2/Hmgn1/Rhob/Col3a1/Meis2	19
GO:0009991	BP	GO:0009991	response to extracellular stimulus	18/348	391/29008	1.43155e-06	2.96762e-05	1.65431e-05	Nr4a2/Cdkn1a/Cartpt/Vdr/Npy/Fos/Kcnb1/Pcsk1n/Gas6/Slc1a2/Mt3/Bglap/Bglap2/Arsb/Slc16a1/Rbp1/Sod1/Spp1	18
GO:0048709	BP	GO:0048709	oligodendrocyte differentiation	10/348	116/29008	1.43674e-06	2.96762e-05	1.65431e-05	Bmp4/Ptprz1/Ptn/Plp1/Ckap5/Ntrk2/Id2/Enpp2/Clu/Hes1	10
GO:0051897	BP	GO:0051897	positive regulation of protein kinase B signaling	10/348	116/29008	1.43674e-06	2.96762e-05	1.65431e-05	Myoc/Igfbp5/Gas6/F3/Egfr/Angpt1/Thbs1/Hsp90aa1/Fgfr1/Cxcl12	10
GO:0043523	BP	GO:0043523	regulation of neuron apoptotic process	15/348	276/29008	1.4417e-06	2.96762e-05	1.65431e-05	Egr1/Nr4a2/Tgfb2/Ptprz1/Prnp/Kcnb1/Mt1/Mt3/Angpt1/Ntrk2/Pcp4/Gclc/Lrp1/Nr4a3/Sod1	15
GO:0021953	BP	GO:0021953	central nervous system neuron differentiation	13/348	207/29008	1.48076e-06	3.033e-05	1.69076e-05	Cdh11/Nr4a2/Plxna4/Slit2/Map2/Slc4a10/Ntrk2/Fgfr2/Hes1/Hsp90aa1/Fgfr1/Rora/Nfib	13
GO:1903035	BP	GO:1903035	negative regulation of response to wounding	9/348	91/29008	1.53308e-06	3.11935e-05	1.73889e-05	Slc12a2/Gja1/Pdgfra/Thbd/Serpine2/Serping1/Thbs1/Cd9/Anxa5	9
GO:0006816	BP	GO:0006816	calcium ion transport	19/348	434/29008	1.53792e-06	3.11935e-05	1.73889e-05	Ptgs2/Gja1/Bmp4/Tgfb2/Vdr/Zmpste24/Prnp/Atp1a2/Plp1/Gas6/Homer2/Mylk/Dbi/Camk2a/Ace/Hes1/Cxcl12/Atp1b1/S100a1	19
GO:0060425	BP	GO:0060425	lung morphogenesis	8/348	68/29008	1.56439e-06	3.15765e-05	1.76024e-05	Hhip/Bmp4/Pdgfra/Tnc/Fgfr2/Nfib/Id1/Foxp2	8
GO:0030195	BP	GO:0030195	negative regulation of blood coagulation	7/348	48/29008	1.62476e-06	3.26365e-05	1.81934e-05	Pdgfra/Thbd/Serpine2/Serping1/Thbs1/Cd9/Anxa5	7
GO:2000278	BP	GO:2000278	regulation of DNA biosynthetic process	10/348	118/29008	1.68055e-06	3.35948e-05	1.87275e-05	Cyp1b1/Gja1/Klf4/Cdkn1a/Adipoq/Dusp1/Smoc2/Pcna/Cct3/Hsp90aa1	10
GO:0042326	BP	GO:0042326	negative regulation of phosphorylation	18/348	396/29008	1.71337e-06	3.40871e-05	1.9002e-05	Plpp3/Bmp4/Gadd45b/Errfi1/Cdkn1a/Gadd45g/Adipoq/Dusp1/Slit2/Pmepa1/Prnp/Camk2n1/Ier3/Pebp1/Angpt1/Hspb1/Pcp4/Lrp1	18
GO:0007369	BP	GO:0007369	gastrulation	12/348	178/29008	1.79339e-06	3.55091e-05	1.97947e-05	Plpp3/Foxc1/Bmp4/Klf4/Adipoq/Dusp1/Col12a1/Mbp/Nr4a3/Fgfr1/Fn1/Col5a2	12
GO:0032963	BP	GO:0032963	collagen metabolic process	10/348	119/29008	1.81542e-06	3.5775e-05	1.99429e-05	Bmp4/Errfi1/Mrc2/Adamts2/Mfap4/Col1a2/Col1a1/Serpinh1/Fn1/Id1	10
GO:1903706	BP	GO:1903706	regulation of hemopoiesis	18/348	398/29008	1.83951e-06	3.60788e-05	2.01123e-05	Bmp4/Cartpt/Adipoq/Ptn/Fos/Fgl2/Gas6/Ctla2a/Nme1/Hspa9/Tmem176b/Hspb1/Id2/Rbp1/Hsp90aa1/Kitl/Lox/Meis2	18
GO:1900047	BP	GO:1900047	negative regulation of hemostasis	7/348	49/29008	1.87616e-06	3.66248e-05	2.04167e-05	Pdgfra/Thbd/Serpine2/Serping1/Thbs1/Cd9/Anxa5	7
GO:0030902	BP	GO:0030902	hindbrain development	12/348	179/29008	1.90183e-06	3.67805e-05	2.05035e-05	Foxc1/Gas1/Serpine2/Gpr37l1/Atp1b2/Hes1/Rora/Atf5/Nfib/Myh10/Bmp5/Foxp2	12
GO:0060041	BP	GO:0060041	retina development in camera-type eye	12/348	179/29008	1.90183e-06	3.67805e-05	2.05035e-05	Rhoj/Lamb2/Cyp1b1/Tgfb2/Pdgfra/Ptn/Celf4/Ntrk2/Gpm6a/Clic4/Bsg/Myh10	12
GO:0052547	BP	GO:0052547	regulation of peptidase activity	19/348	441/29008	1.94459e-06	3.74334e-05	2.08674e-05	Ptgs2/Nr4a1/Klf4/Serpinf1/Wfdc2/Pcsk1n/Gas6/F3/Pebp1/Serpine2/Mt3/Ecm1/Serping1/Mbp/Serpinb9/Thbs1/Serpinh1/Timp3/Cycs	19
GO:0033273	BP	GO:0033273	response to vitamin	6/348	32/29008	1.98861e-06	3.81043e-05	2.12414e-05	Vdr/Gas6/Bglap/Bglap2/Rbp1/Spp1	6
GO:0014910	BP	GO:0014910	regulation of smooth muscle cell migration	9/348	94/29008	2.01607e-06	3.82776e-05	2.1338e-05	Cyp1b1/Igfbp5/Egr1/Adipoq/Slit2/F3/Ace/Lrp1/Nr4a3	9
GO:0048644	BP	GO:0048644	muscle organ morphogenesis	9/348	94/29008	2.01607e-06	3.82776e-05	2.1338e-05	Foxc1/Fzd2/Tgfb2/Col11a1/Fzd1/Mylk/Angpt1/Fgfr2/Col3a1	9
GO:0050819	BP	GO:0050819	negative regulation of coagulation	7/348	50/29008	2.15927e-06	4.08103e-05	2.27499e-05	Pdgfra/Thbd/Serpine2/Serping1/Thbs1/Cd9/Anxa5	7
GO:0045685	BP	GO:0045685	regulation of glial cell differentiation	9/348	95/29008	2.20379e-06	4.14631e-05	2.31138e-05	Bmp4/Ptprz1/Ptn/Serpine2/Gpr37l1/Id2/Enpp2/Hes1/Atf5	9
GO:0050921	BP	GO:0050921	positive regulation of chemotaxis	11/348	151/29008	2.27924e-06	4.26895e-05	2.37974e-05	Slit2/Ptn/Smoc2/Gas6/Cxcl14/Hspb1/Thbs1/Lbp/Fgfr1/Fn1/Cxcl12	11
GO:0033605	BP	GO:0033605	positive regulation of catecholamine secretion	5/348	19/29008	2.44518e-06	4.55474e-05	2.53906e-05	Cartpt/Kcnb1/Pcp4/Syt1/Cxcl12	5
GO:0009636	BP	GO:0009636	response to toxic substance	10/348	123/29008	2.45373e-06	4.55474e-05	2.53906e-05	Cyp1b1/Nr4a2/Mt2/Mt1/Slc6a1/Mt3/Mbp/Abcg2/Gstm5/Sod1	10
GO:0070839	BP	GO:0070839	metal ion export	7/348	51/29008	2.4772e-06	4.57787e-05	2.55195e-05	Kcne4/Kcnb1/Atp1a2/Slc4a4/Atp1b2/Kcnk5/Atp1b1	7
GO:0050878	BP	GO:0050878	regulation of body fluid levels	17/348	366/29008	2.49122e-06	4.58341e-05	2.55504e-05	Gja1/Socs2/Pdgfra/Vdr/Scd1/Gas6/Thbd/F3/Serpine2/Stmn1/Nme1/Serping1/Adm/Thbs1/Cd9/Fn1/Anxa5	17
GO:0002688	BP	GO:0002688	regulation of leukocyte chemotaxis	10/348	124/29008	2.6409e-06	4.83739e-05	2.69662e-05	Dusp1/Slit2/Ptn/Gas6/Cxcl14/Nbl1/Thbs1/Lbp/Cxcl12/Mif	10
GO:0051954	BP	GO:0051954	positive regulation of amine transport	7/348	52/29008	2.83328e-06	5.15193e-05	2.87196e-05	Slc12a2/Cartpt/Kcnb1/Slc6a1/Pcp4/Syt1/Cxcl12	7
GO:0007179	BP	GO:0007179	transforming growth factor beta receptor signaling pathway	12/348	186/29008	2.8374e-06	5.15193e-05	2.87196e-05	Tgfb2/Pmepa1/Fos/Col1a2/Htra1/Htra3/Nrep/Thbs1/Cited2/Lrp1/Lox/Col3a1	12
GO:0010563	BP	GO:0010563	negative regulation of phosphorus metabolic process	19/348	453/29008	2.87413e-06	5.17344e-05	2.88396e-05	Plpp3/Bmp4/Gadd45b/Errfi1/Cdkn1a/Gadd45g/Adipoq/Tgfb2/Dusp1/Slit2/Pmepa1/Prnp/Camk2n1/Ier3/Pebp1/Angpt1/Hspb1/Pcp4/Lrp1	19
GO:0045936	BP	GO:0045936	negative regulation of phosphate metabolic process	19/348	453/29008	2.87413e-06	5.17344e-05	2.88396e-05	Plpp3/Bmp4/Gadd45b/Errfi1/Cdkn1a/Gadd45g/Adipoq/Tgfb2/Dusp1/Slit2/Pmepa1/Prnp/Camk2n1/Ier3/Pebp1/Angpt1/Hspb1/Pcp4/Lrp1	19
GO:1901888	BP	GO:1901888	regulation of cell junction assembly	13/348	220/29008	2.91021e-06	5.21581e-05	2.90757e-05	Gja1/Myoc/Col16a1/Gpm6b/Ptprd/Thbs2/Fzd1/Ntrk2/Enpp2/Ace/Gpc6/Lrp1/Flrt2	13
GO:0022612	BP	GO:0022612	gland morphogenesis	11/348	155/29008	2.94106e-06	5.24847e-05	2.92578e-05	Slc12a2/Igfbp5/Bmp4/Vdr/Slit2/Ptn/Tnc/Egfr/Fgfr2/Fgfr1/Nfib	11
GO:0007623	BP	GO:0007623	circadian rhythm	13/348	222/29008	3.21481e-06	5.71247e-05	3.18444e-05	Egr1/Lepr/Cartpt/Maged1/Impdh2/Mat2a/Ntrk2/Id3/Id2/Rora/Atf5/Id1/Ptgds	13
GO:0002685	BP	GO:0002685	regulation of leukocyte migration	13/348	223/29008	3.37744e-06	5.97592e-05	3.3313e-05	Dusp1/Slit2/Ptn/Gas6/Cxcl14/Nbl1/Ecm1/Thbs1/Lbp/Cd9/Kitl/Cxcl12/Mif	13
GO:0014044	BP	GO:0014044	Schwann cell development	6/348	35/29008	3.45559e-06	6.08828e-05	3.39394e-05	Lamb2/Myoc/Pmp22/Ntrk2/Ndrg1/Sod1	6
GO:0007613	BP	GO:0007613	memory	11/348	158/29008	3.54242e-06	6.21492e-05	3.46453e-05	Ptgs2/S100b/Egr1/Ptn/Serpinf1/Ccnd2/Snap25/Map1a/Slc6a1/Ntrk2/Pde5a	11
GO:0007422	BP	GO:0007422	peripheral nervous system development	8/348	76/29008	3.67185e-06	6.39242e-05	3.56348e-05	Lamb2/Myoc/Plxna4/Pmp22/Ntrk2/Cited2/Ndrg1/Sod1	8
GO:0045604	BP	GO:0045604	regulation of epidermal cell differentiation	7/348	54/29008	3.67433e-06	6.39242e-05	3.56348e-05	Foxc1/Bmp4/Errfi1/Tgfb2/Vdr/Sfrp4/Hes1	7
GO:0030595	BP	GO:0030595	leukocyte chemotaxis	13/348	226/29008	3.90997e-06	6.77102e-05	3.77453e-05	Slc12a2/Dusp1/Slit2/Ptn/Gas6/Cxcl14/Nbl1/Thbs1/Lbp/Cxcl12/Bsg/Mif/Spp1	13
GO:0007568	BP	GO:0007568	aging	14/348	262/29008	3.92992e-06	6.77102e-05	3.77453e-05	Cdkn1a/Zmpste24/Pmp22/Prnp/Arhgef12/Slc1a2/Lmna/Ncam1/Aldoc/Pdcd4/Id2/Mif/Sod1/Coq7	14
GO:0050731	BP	GO:0050731	positive regulation of peptidyl-tyrosine phosphorylation	12/348	192/29008	3.9408e-06	6.77102e-05	3.77453e-05	Plpp3/Adipoq/Pdgfra/Ptprz1/Prnp/Gas6/Angpt1/Enpp2/Ace/Hes1/Kitl/Mif	12
GO:0070374	BP	GO:0070374	positive regulation of ERK1 and ERK2 cascade	13/348	227/29008	4.10331e-06	6.99794e-05	3.90103e-05	Bmp4/Pdgfra/Npy/Ackr3/Gas6/Egfr/Mt3/Angpt1/Akap12/Fgfr2/Lrp1/Cxcl12/Mif	13
GO:0050807	BP	GO:0050807	regulation of synapse organization	14/348	263/29008	4.10653e-06	6.99794e-05	3.90103e-05	Nedd4/Sparc/Ptn/Prnp/Ptprd/Thbs2/Fzd1/Sparcl1/Ntrk2/Gpm6a/Tubb5/Gpc6/Flrt2/Myh10	14
GO:0042391	BP	GO:0042391	regulation of membrane potential	19/348	465/29008	4.18949e-06	7.11016e-05	3.96359e-05	Kcne4/Gja1/Myoc/Nedd4/Zmpste24/Ptn/Pmp22/Celf4/Kcnb1/Dcn/Ckap5/Ntrk2/Slc4a4/Gclc/Atp1b2/Kcnk5/Atp1b1/Sod1/Chchd10	19
GO:0014909	BP	GO:0014909	smooth muscle cell migration	9/348	103/29008	4.32804e-06	7.31544e-05	4.07802e-05	Cyp1b1/Igfbp5/Egr1/Adipoq/Slit2/F3/Ace/Lrp1/Nr4a3	9
GO:0046883	BP	GO:0046883	regulation of hormone secretion	15/348	302/29008	4.34963e-06	7.32216e-05	4.08177e-05	Gja1/Lepr/Cartpt/Adipoq/Vdr/Kcnb1/Camk2n1/Snap25/Bglap2/Uqcc2/Slc16a1/Lrp1/Fgfr1/Anxa5/Spp1	15
GO:0050768	BP	GO:0050768	negative regulation of neurogenesis	11/348	162/29008	4.51006e-06	7.56162e-05	4.21526e-05	Bmp4/Slit2/Ptn/Map2/Mt3/Gpr37l1/Mbp/Id2/Hes1/Atf5/Id1	11
GO:0045926	BP	GO:0045926	negative regulation of growth	14/348	266/29008	4.67949e-06	7.78293e-05	4.33863e-05	Gja1/Igfbp5/Bmp4/Socs2/Cdkn1a/Tgfb2/Slit2/Map2/Gas1/Serpine2/Mt3/Cited2/Rbbp7/H19	14
GO:0050730	BP	GO:0050730	regulation of peptidyl-tyrosine phosphorylation	14/348	266/29008	4.67949e-06	7.78293e-05	4.33863e-05	Plpp3/Errfi1/Adipoq/Pdgfra/Ptprz1/Prnp/Gas6/Egfr/Angpt1/Enpp2/Ace/Hes1/Kitl/Mif	14
GO:0007528	BP	GO:0007528	neuromuscular junction development	7/348	56/29008	4.71379e-06	7.80874e-05	4.35301e-05	Lamb2/Nedd4/Ptn/Pmp22/Tnc/Ntrk2/Fgfr2	7
GO:0055067	BP	GO:0055067	monovalent inorganic cation homeostasis	11/348	164/29008	5.07517e-06	8.37404e-05	4.66814e-05	Slc12a2/Atp1a2/Slc1a3/Slc4a10/Slc4a4/Atp1b2/Ace/Clic4/Atp1b1/Slc9a2/Spp1	11
GO:0007626	BP	GO:0007626	locomotory behavior	14/348	268/29008	5.09991e-06	8.38159e-05	4.67235e-05	Egr1/Lepr/Nr4a2/Zmpste24/Pmp22/Ccnd2/Atp1a2/Slc4a10/Snap25/Ckap5/Zic1/Id2/Cxcl12/Sod1	14
GO:0021915	BP	GO:0021915	neural tube development	12/348	197/29008	5.1326e-06	8.4021e-05	4.68379e-05	Bmp4/Fzd2/Tgfb2/Gas1/Fzd1/Enah/Adm/Cited2/Hes1/Ssbp3/Bmp5/Coq7	12
GO:0019932	BP	GO:0019932	second-messenger-mediated signaling	15/348	308/29008	5.51564e-06	8.99374e-05	5.0136e-05	Rasd1/Zmpste24/Mt2/Prnp/Mt1/Ackr3/Homer2/Egfr/Pebp1/Ncam1/Ntrk2/Thbs1/Tcp11/Atp1b1/Pde5a	15
GO:0051961	BP	GO:0051961	negative regulation of nervous system development	11/348	166/29008	5.70117e-06	9.22503e-05	5.14253e-05	Bmp4/Slit2/Ptn/Map2/Mt3/Gpr37l1/Mbp/Id2/Hes1/Atf5/Id1	11
GO:0046686	BP	GO:0046686	response to cadmium ion	6/348	38/29008	5.70186e-06	9.22503e-05	5.14253e-05	Mt2/Fos/Prnp/Mt1/Egfr/Mt3	6
GO:0051402	BP	GO:0051402	neuron apoptotic process	15/348	309/29008	5.73499e-06	9.24267e-05	5.15236e-05	Egr1/Nr4a2/Tgfb2/Ptprz1/Prnp/Kcnb1/Mt1/Mt3/Angpt1/Ntrk2/Pcp4/Gclc/Lrp1/Nr4a3/Sod1	15
GO:0050803	BP	GO:0050803	regulation of synapse structure or activity	14/348	271/29008	5.79353e-06	9.30096e-05	5.18486e-05	Nedd4/Sparc/Ptn/Prnp/Ptprd/Thbs2/Fzd1/Sparcl1/Ntrk2/Gpm6a/Tubb5/Gpc6/Flrt2/Myh10	14
GO:0014065	BP	GO:0014065	phosphatidylinositol 3-kinase signaling	10/348	136/29008	6.06009e-06	9.65435e-05	5.38186e-05	Myoc/Klf4/Tgfb2/Nedd4/Dcn/Egfr/Serpine2/Angpt1/Ntrk2/Fn1	10
GO:0030278	BP	GO:0030278	regulation of ossification	10/348	136/29008	6.06009e-06	9.65435e-05	5.38186e-05	Mgp/Gja1/Bmp4/Vdr/Zmpste24/Ptn/Gpm6b/Ecm1/Bglap/Bglap2	10
GO:0014855	BP	GO:0014855	striated muscle cell proliferation	8/348	82/29008	6.52089e-06	0.000103488	5.76898e-05	Foxc1/Gja1/Tgfb2/Ncam1/Angpt1/Fgfr2/Cited2/Fgfr1	8
GO:0048762	BP	GO:0048762	mesenchymal cell differentiation	13/348	237/29008	6.55472e-06	0.000103629	5.77686e-05	Loxl2/Foxc1/Gja1/Bmp4/Tgfb2/Col1a1/Pdcd4/Fgfr2/Cited2/Hes1/Kitl/Fgfr1/Fn1	13
GO:0048015	BP	GO:0048015	phosphatidylinositol-mediated signaling	11/348	170/29008	7.15809e-06	0.000112315	6.26102e-05	Myoc/Klf4/Tgfb2/Pdgfra/Nedd4/Dcn/Egfr/Serpine2/Angpt1/Ntrk2/Fn1	11
GO:0071897	BP	GO:0071897	DNA biosynthetic process	11/348	170/29008	7.15809e-06	0.000112315	6.26102e-05	Cyp1b1/Gja1/Klf4/Cdkn1a/Adipoq/Dusp1/Smoc2/Pcna/Cct3/Hsp90aa1/Lox	11
GO:0055078	BP	GO:0055078	sodium ion homeostasis	7/348	60/29008	7.53393e-06	0.000117767	6.56498e-05	Slc12a2/Atp1a2/Slc1a3/Atp1b2/Ace/Atp1b1/Spp1	7
GO:0052548	BP	GO:0052548	regulation of endopeptidase activity	16/348	357/29008	7.70827e-06	0.000120041	6.69175e-05	Ptgs2/Nr4a1/Klf4/Serpinf1/Pcsk1n/Gas6/F3/Serpine2/Mt3/Serping1/Mbp/Serpinb9/Thbs1/Serpinh1/Timp3/Cycs	16
GO:0048144	BP	GO:0048144	fibroblast proliferation	9/348	111/29008	8.01273e-06	0.000123855	6.90434e-05	Cdkn1a/Pdgfra/Ptprz1/Zmpste24/Gas6/Egfr/Fn1/Mif/Col3a1	9
GO:1903707	BP	GO:1903707	negative regulation of hemopoiesis	9/348	111/29008	8.01273e-06	0.000123855	6.90434e-05	Bmp4/Cartpt/Adipoq/Fgl2/Nme1/Hspa9/Tmem176b/Hspb1/Id2	9
GO:2001234	BP	GO:2001234	negative regulation of apoptotic signaling pathway	13/348	242/29008	8.20807e-06	0.000126404	7.04646e-05	Ptgs2/Bmp4/Nr4a2/Ackr3/Ier3/Gas1/Lmna/Hspb1/Clu/Gclc/Cxcl12/Mif/Pttg1ip	13
GO:0001894	BP	GO:0001894	tissue homeostasis	14/348	280/29008	8.40365e-06	0.000128764	7.17801e-05	Ptgs2/Slc12a2/Foxc1/Cartpt/Homer2/Map1a/Angpt1/Mbp/Atp1b2/Bsg/Col3a1/Sod1/Spp1/Ildr2	14
GO:0045682	BP	GO:0045682	regulation of epidermis development	7/348	61/29008	8.42365e-06	0.000128764	7.17801e-05	Foxc1/Bmp4/Errfi1/Tgfb2/Vdr/Sfrp4/Hes1	7
GO:0048017	BP	GO:0048017	inositol lipid-mediated signaling	11/348	173/29008	8.45421e-06	0.000128764	7.17801e-05	Myoc/Klf4/Tgfb2/Pdgfra/Nedd4/Dcn/Egfr/Serpine2/Angpt1/Ntrk2/Fn1	11
GO:0048863	BP	GO:0048863	stem cell differentiation	13/348	243/29008	8.57969e-06	0.000130198	7.25796e-05	Foxc1/Bmp4/Tgfb2/Pdgfra/Ptn/Fzd1/Hspa9/Fgfr2/Cited2/Hes1/Gpm6a/Kitl/Fn1	13
GO:0030516	BP	GO:0030516	regulation of axon extension	9/348	113/29008	9.27046e-06	0.000139351	7.76819e-05	Plxna4/Slit2/Map2/Mgll/Mt3/Map1b/Lrp1/Fn1/Cxcl12	9
GO:0014745	BP	GO:0014745	negative regulation of muscle adaptation	4/348	12/29008	9.34002e-06	0.000139351	7.76819e-05	Igfbp5/Errfi1/Klf4/Lmna	4
GO:0060502	BP	GO:0060502	epithelial cell proliferation involved in lung morphogenesis	4/348	12/29008	9.34002e-06	0.000139351	7.76819e-05	Bmp4/Fgfr2/Nfib/Foxp2	4
GO:0006814	BP	GO:0006814	sodium ion transport	13/348	245/29008	9.36767e-06	0.000139351	7.76819e-05	Slc12a2/Nedd4/Atp1a2/Slc4a10/Slc6a1/Serpine2/Slc6a11/Slc4a4/Slc38a2/Atp1b2/Slc23a2/Atp1b1/Slc9a2	13
GO:0071214	BP	GO:0071214	cellular response to abiotic stimulus	15/348	322/29008	9.38391e-06	0.000139351	7.76819e-05	Ptgs2/Mme/Gja1/Egr1/Cdkn1a/Nedd4/Zmpste24/Mfap4/Ccnd2/Atp1a2/Col1a1/Mylk/Pcna/Rhob/Bag3	15
GO:0104004	BP	GO:0104004	cellular response to environmental stimulus	15/348	322/29008	9.38391e-06	0.000139351	7.76819e-05	Ptgs2/Mme/Gja1/Egr1/Cdkn1a/Nedd4/Zmpste24/Mfap4/Ccnd2/Atp1a2/Col1a1/Mylk/Pcna/Rhob/Bag3	15
GO:0009913	BP	GO:0009913	epidermal cell differentiation	12/348	210/29008	9.82914e-06	0.000145443	8.1078e-05	Ptgs2/Foxc1/Bmp4/Errfi1/Klf4/Tgfb2/Vdr/Sfrp4/Hes1/Clic4/Fgfr1/Sod1	12
GO:0014037	BP	GO:0014037	Schwann cell differentiation	6/348	42/29008	1.04058e-05	0.00015343	8.55303e-05	Lamb2/Myoc/Pmp22/Ntrk2/Ndrg1/Sod1	6
GO:0009612	BP	GO:0009612	response to mechanical stimulus	11/348	177/29008	1.04974e-05	0.000154234	8.59784e-05	Slc12a2/Col11a1/Ptn/Fos/Atp1a2/Slc1a3/Col1a1/Serpine2/Cxcl12/Bag3/Foxp2	11
GO:0002062	BP	GO:0002062	chondrocyte differentiation	9/348	115/29008	1.06931e-05	0.000156557	8.72731e-05	Loxl2/Bmp4/Col11a1/Ecm1/Serpinh1/Fgfr1/Nfib/Col3a1/Efemp1	9
GO:0043534	BP	GO:0043534	blood vessel endothelial cell migration	9/348	116/29008	1.14717e-05	0.000167366	9.3299e-05	Rhoj/Ptgs2/Nr4a1/Klf4/Slit2/Angpt1/Hspb1/Thbs1/Fgfr1	9
GO:0048008	BP	GO:0048008	platelet-derived growth factor receptor signaling pathway	7/348	64/29008	1.16311e-05	0.000169098	9.42643e-05	Adipoq/Pdgfra/F3/Lrp1/Pdap1/Nr4a3/Lox	7
GO:0021955	BP	GO:0021955	central nervous system neuron axonogenesis	6/348	43/29008	1.19718e-05	0.000172843	9.63522e-05	Cdh11/Nr4a2/Plxna4/Slit2/Hsp90aa1/Nfib	6
GO:0085029	BP	GO:0085029	extracellular matrix assembly	6/348	43/29008	1.19718e-05	0.000172843	9.63522e-05	Lamb2/Gpm6b/Mfap4/Col1a2/Lox/Col3a1	6
GO:0046209	BP	GO:0046209	nitric oxide metabolic process	8/348	89/29008	1.20153e-05	0.000172871	9.63675e-05	Ptgs2/Cyp1b1/Klf4/Npy/Clu/Hsp90aa1/Rora/Slc7a2	8
GO:0043270	BP	GO:0043270	positive regulation of ion transport	15/348	329/29008	1.21028e-05	0.000173529	9.67345e-05	Slc12a2/Bmp4/Plp1/Slc6a1/Mylk/Dbi/Ndufa4/Camk2a/Pcp4/Atp1b2/Syt1/Cxcl12/Atp1b1/Mif/S100a1	15
GO:0014812	BP	GO:0014812	muscle cell migration	9/348	117/29008	1.22982e-05	0.000175724	9.79581e-05	Cyp1b1/Igfbp5/Egr1/Adipoq/Slit2/F3/Ace/Lrp1/Nr4a3	9
GO:0050806	BP	GO:0050806	positive regulation of synaptic transmission	15/348	330/29008	1.25435e-05	0.000178615	9.95699e-05	Ptgs2/Mme/S100b/Ptn/Prnp/Nrgn/Slc1a3/Snap25/Ckap5/Serpine2/Dbi/Ntrk2/Nsg1/Syt1/Calb2	15
GO:0071276	BP	GO:0071276	cellular response to cadmium ion	5/348	26/29008	1.29099e-05	0.000183206	0.000102129	Mt2/Fos/Mt1/Egfr/Mt3	5
GO:0035265	BP	GO:0035265	organ growth	12/348	216/29008	1.30462e-05	0.00018451	0.000102856	Foxc1/Gja1/Lepr/Tgfb2/Pdgfra/Zmpste24/Ncam1/Ecm1/Fgfr2/Thbs1/Cited2/Fgfr1	12
GO:0050900	BP	GO:0050900	leukocyte migration	16/348	373/29008	1.32784e-05	0.000187158	0.000104332	Slc12a2/Dusp1/Slit2/Ptn/Gas6/Cxcl14/Nbl1/Ecm1/Thbs1/Lbp/Cd9/Kitl/Cxcl12/Bsg/Mif/Spp1	16
GO:0001818	BP	GO:0001818	negative regulation of cytokine production	14/348	292/29008	1.34796e-05	0.000189351	0.000105555	Errfi1/Klf4/Adipoq/Tgfb2/Ndrg2/Prnp/Gas6/Homer2/Angpt1/Pdcd4/Thbs1/Lbp/Fgfr1/Fn1	14
GO:1904951	BP	GO:1904951	positive regulation of establishment of protein localization	15/348	333/29008	1.39521e-05	0.00019533	0.000108887	Ptgs2/Gja1/Lepr/Tgfb2/Prnp/Kcnb1/Camk2n1/Gas6/Zic1/Bglap2/Cct3/Lrp1/Bsg/Bag3/Myh10	15
GO:1902414	BP	GO:1902414	protein localization to cell junction	9/348	119/29008	1.41042e-05	0.000196729	0.000109668	Tnik/Snap25/Map1a/Dlgap1/Hspb1/Camk2a/Nsg1/Gpc6/Dlg2	9
GO:2001057	BP	GO:2001057	reactive nitrogen species metabolic process	8/348	91/29008	1.41615e-05	0.000196729	0.000109668	Ptgs2/Cyp1b1/Klf4/Npy/Clu/Hsp90aa1/Rora/Slc7a2	8
GO:0030193	BP	GO:0030193	regulation of blood coagulation	7/348	66/29008	1.42853e-05	0.000196729	0.000109668	Pdgfra/Thbd/Serpine2/Serping1/Thbs1/Cd9/Anxa5	7
GO:0060038	BP	GO:0060038	cardiac muscle cell proliferation	7/348	66/29008	1.42853e-05	0.000196729	0.000109668	Foxc1/Gja1/Tgfb2/Ncam1/Fgfr2/Cited2/Fgfr1	7
GO:0048839	BP	GO:0048839	inner ear development	12/348	218/29008	1.43061e-05	0.000196729	0.000109668	Bmp4/Fzd2/Tgfb2/Col11a1/Cxcl14/Igfbp7/Fgfr2/Hes1/Nr4a3/Fgfr1/Prrx1/Sod1	12
GO:0035148	BP	GO:0035148	tube formation	11/348	183/29008	1.43645e-05	0.000196729	0.000109668	Bmp4/Fzd2/Tgfb2/Fzd1/Enah/Adm/Fgfr2/Cited2/Nfib/Bmp5/Coq7	11
GO:0072073	BP	GO:0072073	kidney epithelium development	10/348	150/29008	1.43833e-05	0.000196729	0.000109668	Lamb2/Foxc1/Bmp4/Adipoq/Maged1/Slit2/Fgfr2/Hes1/Fgfr1/Foxd1	10
GO:0032386	BP	GO:0032386	regulation of intracellular transport	15/348	335/29008	1.49675e-05	0.000204049	0.000113748	Ptgs2/Bmp4/Adipoq/Nedd4/Prnp/Kcnb1/Map2/Gas6/Ier3/Gas1/Angpt1/Zic1/Nucb1/Map1b/Bag3	15
GO:0043524	BP	GO:0043524	negative regulation of neuron apoptotic process	11/348	184/29008	1.51166e-05	0.000205408	0.000114506	Nr4a2/Ptprz1/Mt1/Mt3/Angpt1/Ntrk2/Pcp4/Gclc/Lrp1/Nr4a3/Sod1	11
GO:0072012	BP	GO:0072012	glomerulus vasculature development	5/348	27/29008	1.56887e-05	0.000212488	0.000118452	Bmp4/Egr1/Pdgfra/Angpt1/Hes1	5
GO:0008202	BP	GO:0008202	steroid metabolic process	15/348	337/29008	1.60479e-05	0.000216646	0.00012077	Cyp1b1/Egr1/Lepr/Pdgfra/Scd1/Pmp22/Mt3/Igfbp7/Adm/Lrp1/Fgfr1/Rora/Bmp5/Sod1/Spp1	15
GO:0050708	BP	GO:0050708	regulation of protein secretion	14/348	298/29008	1.69122e-05	0.000227576	0.000126863	Slc12a2/Gja1/Lepr/Cartpt/Tgfb2/Kcnb1/Camk2n1/Bglap2/Uqcc2/Slc16a1/Lrp1/Bsg/Anxa5/Myh10	14
GO:0035904	BP	GO:0035904	aorta development	7/348	68/29008	1.74215e-05	0.000232175	0.000129427	Tgfb2/Mylk/Hes1/Lrp1/Myh10/Lox/Col3a1	7
GO:0045668	BP	GO:0045668	negative regulation of osteoblast differentiation	7/348	68/29008	1.74215e-05	0.000232175	0.000129427	Igfbp5/Crim1/Id3/Id2/Gdf10/Fgfr1/Id1	7
GO:1900046	BP	GO:1900046	regulation of hemostasis	7/348	68/29008	1.74215e-05	0.000232175	0.000129427	Pdgfra/Thbd/Serpine2/Serping1/Thbs1/Cd9/Anxa5	7
GO:0043200	BP	GO:0043200	response to amino acid	11/348	187/29008	1.75817e-05	0.000233153	0.000129972	Col16a1/Pdgfra/Col1a2/Slc1a3/Slc1a2/Egfr/Col1a1/Ntrk2/Col5a2/Col3a1/Col6a1	11
GO:0045444	BP	GO:0045444	fat cell differentiation	13/348	260/29008	1.7607e-05	0.000233153	0.000129972	Ptgs2/Nr4a1/Klf4/Nr4a2/Adipoq/Pdgfra/Scd1/Id2/Hes1/Gdf10/Nr4a3/Rora/Atf5	13
GO:0008589	BP	GO:0008589	regulation of smoothened signaling pathway	8/348	94/29008	1.79801e-05	0.000237337	0.000132304	Hhip/Gas1/Serpine2/Gpr37l1/Zic1/Fgfr2/Prrx1/Rora	8
GO:0036376	BP	GO:0036376	sodium ion export across plasma membrane	4/348	14/29008	1.8532e-05	0.000243079	0.000135505	Atp1a2/Slc4a4/Atp1b2/Atp1b1	4
GO:0072224	BP	GO:0072224	metanephric glomerulus development	4/348	14/29008	1.8532e-05	0.000243079	0.000135505	Lamb2/Egr1/Adipoq/Pdgfra	4
GO:0061437	BP	GO:0061437	renal system vasculature development	5/348	28/29008	1.89122e-05	0.00024651	0.000137418	Bmp4/Egr1/Pdgfra/Angpt1/Hes1	5
GO:0061440	BP	GO:0061440	kidney vasculature development	5/348	28/29008	1.89122e-05	0.00024651	0.000137418	Bmp4/Egr1/Pdgfra/Angpt1/Hes1	5
GO:0072006	BP	GO:0072006	nephron development	10/348	155/29008	1.91313e-05	0.000248587	0.000138576	Lamb2/Foxc1/Bmp4/Egr1/Adipoq/Pdgfra/Maged1/Angpt1/Hes1/Foxd1	10
GO:0042692	BP	GO:0042692	muscle cell differentiation	17/348	428/29008	1.92769e-05	0.000249699	0.000139196	Dner/Igfbp5/Bmp4/Pdgfra/Zmpste24/Pmp22/Lmna/Pdcd4/Id2/Adm/Fgfr2/Hes1/Cd9/Rora/Cxcl12/Myh10/Lox	17
GO:0071560	BP	GO:0071560	cellular response to transforming growth factor beta stimulus	12/348	226/29008	2.04713e-05	0.000264347	0.000147361	Tgfb2/Pmepa1/Fos/Col1a2/Htra1/Htra3/Nrep/Thbs1/Cited2/Lrp1/Lox/Col3a1	12
GO:1903522	BP	GO:1903522	regulation of blood circulation	13/348	264/29008	2.06703e-05	0.00026609	0.000148333	Ptgs2/Kcne4/Gja1/Tgfb2/Zmpste24/Atp1a2/Mgll/Pebp1/Adm/Ace/Atp1b1/Pde5a/S100a1	13
GO:0001570	BP	GO:0001570	vasculogenesis	8/348	96/29008	2.09784e-05	0.000268371	0.000149604	Junb/Ackr3/Angpt1/Ntrk2/Adm/Fgfr2/Cited2/Fgfr1	8
GO:0048146	BP	GO:0048146	positive regulation of fibroblast proliferation	7/348	70/29008	2.11056e-05	0.000268371	0.000149604	Cdkn1a/Pdgfra/Ptprz1/Gas6/Egfr/Fn1/Mif	7
GO:0048662	BP	GO:0048662	negative regulation of smooth muscle cell proliferation	7/348	70/29008	2.11056e-05	0.000268371	0.000149604	Igfbp5/Klf4/Cdkn1a/Adipoq/Ndrg2/Pdcd4/Ogn	7
GO:0050818	BP	GO:0050818	regulation of coagulation	7/348	70/29008	2.11056e-05	0.000268371	0.000149604	Pdgfra/Thbd/Serpine2/Serping1/Thbs1/Cd9/Anxa5	7
GO:0008360	BP	GO:0008360	regulation of cell shape	10/348	157/29008	2.13766e-05	0.000270987	0.000151063	Palmd/Rhoj/Cdc42ep5/S100b/Plxna4/Zmpste24/Ptn/Rhob/Fn1/Myh10	10
GO:0051052	BP	GO:0051052	regulation of DNA metabolic process	16/348	388/29008	2.15017e-05	0.000271745	0.000151485	Cyp1b1/Gja1/Klf4/Cdkn1a/Adipoq/Dusp1/Zmpste24/Smoc2/Ier3/Lmna/Egfr/Pcna/Cct3/Hsp90aa1/H19/H1f0	16
GO:0045667	BP	GO:0045667	regulation of osteoblast differentiation	10/348	158/29008	2.25816e-05	0.000284528	0.000158612	Igfbp5/Bmp4/Crim1/Lmna/Id3/Id2/Smoc1/Gdf10/Fgfr1/Id1	10
GO:0032922	BP	GO:0032922	circadian regulation of gene expression	7/348	71/29008	2.31754e-05	0.000289379	0.000161316	Egr1/Cartpt/Maged1/Id3/Id2/Rora/Id1	7
GO:1990868	BP	GO:1990868	response to chemokine	7/348	71/29008	2.31754e-05	0.000289379	0.000161316	Slc12a2/Foxc1/Dusp1/Slit2/Ackr3/Cxcl12/Lox	7
GO:1990869	BP	GO:1990869	cellular response to chemokine	7/348	71/29008	2.31754e-05	0.000289379	0.000161316	Slc12a2/Foxc1/Dusp1/Slit2/Ackr3/Cxcl12/Lox	7
GO:0051101	BP	GO:0051101	regulation of DNA binding	9/348	127/29008	2.37661e-05	0.000295867	0.000164932	Foxc1/Klf4/Zmpste24/Nme1/Id2/Hes1/H1f0/Nfib/Id1	9
GO:0071559	BP	GO:0071559	response to transforming growth factor beta	12/348	230/29008	2.4342e-05	0.000302132	0.000168425	Tgfb2/Pmepa1/Fos/Col1a2/Htra1/Htra3/Nrep/Thbs1/Cited2/Lrp1/Lox/Col3a1	12
GO:0030007	BP	GO:0030007	cellular potassium ion homeostasis	4/348	15/29008	2.5032e-05	0.000309771	0.000172683	Slc12a2/Atp1a2/Atp1b2/Atp1b1	4
GO:0014013	BP	GO:0014013	regulation of gliogenesis	9/348	128/29008	2.52974e-05	0.000311203	0.000173481	Bmp4/Ptprz1/Ptn/Serpine2/Gpr37l1/Id2/Enpp2/Hes1/Atf5	9
GO:0061387	BP	GO:0061387	regulation of extent of cell growth	9/348	128/29008	2.52974e-05	0.000311203	0.000173481	Plxna4/Slit2/Map2/Mgll/Mt3/Map1b/Lrp1/Fn1/Cxcl12	9
GO:0048678	BP	GO:0048678	response to axon injury	7/348	72/29008	2.54095e-05	0.00031166	0.000173736	Lamb2/Klf4/Ptn/Tnc/Nrep/Lrp1/Sod1	7
GO:0048010	BP	GO:0048010	vascular endothelial growth factor receptor signaling pathway	6/348	49/29008	2.58486e-05	0.000316114	0.000176219	Foxc1/Bmp4/Nedd4/Mt3/Angpt1/Hspb1	6
GO:0021952	BP	GO:0021952	central nervous system projection neuron axonogenesis	5/348	30/29008	2.68881e-05	0.000327188	0.000182392	Cdh11/Nr4a2/Plxna4/Slit2/Nfib	5
GO:0048640	BP	GO:0048640	negative regulation of developmental growth	9/348	129/29008	2.69115e-05	0.000327188	0.000182392	Gja1/Bmp4/Socs2/Cdkn1a/Slit2/Map2/Mt3/Cited2/H19	9
GO:0003197	BP	GO:0003197	endocardial cushion development	6/348	50/29008	2.9079e-05	0.000352509	0.000196507	Bmp4/Tgfb2/Nedd4/Thbs1/Cited2/Bmp5	6
GO:0006457	BP	GO:0006457	protein folding	10/348	163/29008	2.95204e-05	0.000356819	0.00019891	Prdx4/Fkbp4/Nudc/Pdia4/P4hb/Hspa9/Hspb1/Clu/Cct3/Hsp90aa1	10
GO:0060047	BP	GO:0060047	heart contraction	12/348	235/29008	3.00646e-05	0.000362344	0.00020199	Kcne4/Gja1/Tgfb2/Zmpste24/Atp1a2/Pebp1/Adm/Ace/Atp1b1/Sod1/Pde5a/S100a1	12
GO:0006865	BP	GO:0006865	amino acid transport	10/348	164/29008	3.11077e-05	0.000373832	0.000208394	Slc12a2/Gja1/Slc47a1/Slc1a3/Slc1a2/Slc6a1/Ntrk2/Slc38a2/Sfxn1/Slc7a2	10
GO:0031348	BP	GO:0031348	negative regulation of defense response	12/348	236/29008	3.13398e-05	0.000375535	0.000209344	Adipoq/Slit2/Npy/Serpinf1/Fgl2/Htra1/Ier3/Ctla2a/Serping1/Serpinb9/Rora/Sod1	12
GO:0048588	BP	GO:0048588	developmental cell growth	13/348	275/29008	3.16266e-05	0.000377883	0.000210652	Lamb2/Plxna4/Slit2/Map2/Mgll/Mt3/Syt1/Map1b/Lrp1/Hsp90aa1/Fn1/Slc23a2/Cxcl12	13
GO:0035767	BP	GO:0035767	endothelial cell chemotaxis	5/348	31/29008	3.1745e-05	0.000378211	0.000210835	Nr4a1/Smoc2/Hspb1/Thbs1/Fgfr1	5
GO:0071692	BP	GO:0071692	protein localization to extracellular region	16/348	401/29008	3.19991e-05	0.000380149	0.000211916	Slc12a2/Gja1/Lepr/Cartpt/Tgfb2/Kcnb1/Camk2n1/Nbl1/Bglap2/Uqcc2/Slc16a1/Lrp1/Bsg/Anxa5/Myh10/Ildr2	16
GO:0031667	BP	GO:0031667	response to nutrient levels	15/348	358/29008	3.23101e-05	0.00038275	0.000213366	Cdkn1a/Cartpt/Vdr/Npy/Kcnb1/Pcsk1n/Gas6/Mt3/Bglap/Bglap2/Arsb/Slc16a1/Rbp1/Sod1/Spp1	15
GO:0001704	BP	GO:0001704	formation of primary germ layer	8/348	102/29008	3.26013e-05	0.00038488	0.000214553	Foxc1/Bmp4/Dusp1/Col12a1/Nr4a3/Fgfr1/Fn1/Col5a2	8
GO:0044706	BP	GO:0044706	multi-multicellular organism process	11/348	200/29008	3.27258e-05	0.00038488	0.000214553	Ptgs2/Igfbp5/Vdr/Junb/Ptn/Fkbp4/Thbd/Serpine2/Cited2/Abcg2/Sod1	11
GO:0030879	BP	GO:0030879	mammary gland development	10/348	165/29008	3.27675e-05	0.00038488	0.000214553	Slc12a2/Gja1/Igfbp5/Bmp4/Socs2/Vdr/Slit2/Nme1/Id2/Fgfr2	10
GO:0007492	BP	GO:0007492	endoderm development	7/348	75/29008	3.32002e-05	0.000387771	0.000216164	Bmp4/Dusp1/Angpt1/Col12a1/Ssbp3/Fn1/Col5a2	7
GO:0014068	BP	GO:0014068	positive regulation of phosphatidylinositol 3-kinase signaling	7/348	75/29008	3.32002e-05	0.000387771	0.000216164	Myoc/Tgfb2/Nedd4/Dcn/Angpt1/Ntrk2/Fn1	7
GO:0051222	BP	GO:0051222	positive regulation of protein transport	14/348	317/29008	3.33974e-05	0.000388982	0.000216839	Ptgs2/Gja1/Lepr/Tgfb2/Prnp/Kcnb1/Camk2n1/Gas6/Zic1/Bglap2/Lrp1/Bsg/Bag3/Myh10	14
GO:0071805	BP	GO:0071805	potassium ion transmembrane transport	11/348	202/29008	3.58465e-05	0.00041634	0.000232091	Kcne4/Slc12a2/Nedd4/Prnp/Kcnb1/Atp1a2/Slc1a3/Atp1b2/Kcnk5/Atp1b1/Slc9a2	11
GO:1905039	BP	GO:1905039	carboxylic acid transmembrane transport	9/348	134/29008	3.63566e-05	0.000421088	0.000234737	Slc47a1/Slc1a3/Slc1a2/Slc38a2/Thbs1/Slc16a1/Slc23a2/Sfxn1/Slc7a2	9
GO:1902105	BP	GO:1902105	regulation of leukocyte differentiation	14/348	320/29008	3.70017e-05	0.0004261	0.000237531	Bmp4/Cartpt/Adipoq/Fos/Fgl2/Gas6/Ctla2a/Nme1/Tmem176b/Hspb1/Id2/Rbp1/Hsp90aa1/Kitl	14
GO:0010574	BP	GO:0010574	regulation of vascular endothelial growth factor production	5/348	32/29008	3.72554e-05	0.0004261	0.000237531	Ptgs2/Cyp1b1/Ndrg2/Rora/Bsg	5
GO:0022011	BP	GO:0022011	myelination in peripheral nervous system	5/348	32/29008	3.72554e-05	0.0004261	0.000237531	Myoc/Pmp22/Ntrk2/Ndrg1/Sod1	5
GO:0032292	BP	GO:0032292	peripheral nervous system axon ensheathment	5/348	32/29008	3.72554e-05	0.0004261	0.000237531	Myoc/Pmp22/Ntrk2/Ndrg1/Sod1	5
GO:0001657	BP	GO:0001657	ureteric bud development	8/348	104/29008	3.75067e-05	0.0004261	0.000237531	Foxc1/Bmp4/Maged1/Slit2/Fgfr2/Hes1/Fgfr1/Foxd1	8
GO:0072163	BP	GO:0072163	mesonephric epithelium development	8/348	104/29008	3.75067e-05	0.0004261	0.000237531	Foxc1/Bmp4/Maged1/Slit2/Fgfr2/Hes1/Fgfr1/Foxd1	8
GO:0072164	BP	GO:0072164	mesonephric tubule development	8/348	104/29008	3.75067e-05	0.0004261	0.000237531	Foxc1/Bmp4/Maged1/Slit2/Fgfr2/Hes1/Fgfr1/Foxd1	8
GO:0072175	BP	GO:0072175	epithelial tube formation	10/348	168/29008	3.82093e-05	0.000431313	0.000240437	Bmp4/Fzd2/Tgfb2/Fzd1/Enah/Adm/Fgfr2/Cited2/Bmp5/Coq7	10
GO:0009416	BP	GO:0009416	response to light stimulus	14/348	321/29008	3.82767e-05	0.000431313	0.000240437	Mme/Cdkn1a/Nedd4/Mfap4/Atp1a2/Slc1a3/Slc1a2/Slc4a10/Egfr/Ckap5/Pcna/Id2/Hmgn1/Meis2	14
GO:0051604	BP	GO:0051604	protein maturation	14/348	321/29008	3.82767e-05	0.000431313	0.000240437	Mme/Prdx4/Cpe/Adamts2/Cpxm1/Zmpste24/Pcsk1n/F3/Gas1/Ctla2a/Serpine2/Thbs1/Serpinh1/Cpz	14
GO:0001841	BP	GO:0001841	neural tube formation	9/348	135/29008	3.85482e-05	0.000432031	0.000240837	Bmp4/Fzd2/Tgfb2/Fzd1/Enah/Adm/Cited2/Bmp5/Coq7	9
GO:1903825	BP	GO:1903825	organic acid transmembrane transport	9/348	135/29008	3.85482e-05	0.000432031	0.000240837	Slc47a1/Slc1a3/Slc1a2/Slc38a2/Thbs1/Slc16a1/Slc23a2/Sfxn1/Slc7a2	9
GO:0060976	BP	GO:0060976	coronary vasculature development	7/348	77/29008	3.94099e-05	0.000440501	0.000245559	Bmp4/Angpt1/Fgfr2/Ace/Lrp1/Fgfr1/Myh10	7
GO:0048661	BP	GO:0048661	positive regulation of smooth muscle cell proliferation	8/348	105/29008	4.01815e-05	0.000445827	0.000248528	Ptgs2/Igfbp5/Bmp4/Egr1/Id2/Fgfr2/Thbs1/Nr4a3	8
GO:0007565	BP	GO:0007565	female pregnancy	10/348	169/29008	4.01869e-05	0.000445827	0.000248528	Ptgs2/Igfbp5/Vdr/Junb/Ptn/Fkbp4/Thbd/Cited2/Abcg2/Sod1	10
GO:0001819	BP	GO:0001819	positive regulation of cytokine production	18/348	500/29008	4.02081e-05	0.000445827	0.000248528	Ptgs2/Cyp1b1/Egr1/Adipoq/F3/Hspb1/Akap12/Mbp/Clu/Thbs1/Lbp/Lrp1/Nr4a3/Hsp90aa1/Rora/Bsg/Mif/Sod1	18
GO:0002042	BP	GO:0002042	cell migration involved in sprouting angiogenesis	6/348	53/29008	4.07605e-05	0.000448366	0.000249943	Rhoj/Ptgs2/Nr4a1/Klf4/Slit2/Thbs1	6
GO:0014014	BP	GO:0014014	negative regulation of gliogenesis	6/348	53/29008	4.07605e-05	0.000448366	0.000249943	Bmp4/Ptn/Gpr37l1/Id2/Hes1/Atf5	6
GO:0031103	BP	GO:0031103	axon regeneration	6/348	53/29008	4.07605e-05	0.000448366	0.000249943	Lamb2/Klf4/Ptn/Tnc/Nrep/Lrp1	6
GO:0010721	BP	GO:0010721	negative regulation of cell development	11/348	205/29008	4.10075e-05	0.000449892	0.000250794	Bmp4/Slit2/Ptn/Map2/Mt3/Gpr37l1/Mbp/Id2/Hes1/Atf5/Id1	11
GO:0007596	BP	GO:0007596	blood coagulation	10/348	170/29008	4.22512e-05	0.000462317	0.000257721	Pdgfra/Gas6/Thbd/F3/Serpine2/Serping1/Thbs1/Cd9/Fn1/Anxa5	10
GO:0010224	BP	GO:0010224	response to UV-B	4/348	17/29008	4.28248e-05	0.00046657	0.000260091	Mme/Cdkn1a/Mfap4/Hmgn1	4
GO:0022408	BP	GO:0022408	negative regulation of cell-cell adhesion	11/348	206/29008	4.28643e-05	0.00046657	0.000260091	Bmp4/Klf4/Adipoq/Prnp/Fgl2/Serpine2/Hspb1/Mbp/Cd9/Cxcl12/Pde5a	11
GO:0035296	BP	GO:0035296	regulation of tube diameter	10/348	171/29008	4.44053e-05	0.000480827	0.000268039	Ptgs2/Foxc1/Gja1/Atp1a2/Mgll/Gclc/Adm/Ace/Sod1/Pde5a	10
GO:0097746	BP	GO:0097746	blood vessel diameter maintenance	10/348	171/29008	4.44053e-05	0.000480827	0.000268039	Ptgs2/Foxc1/Gja1/Atp1a2/Mgll/Gclc/Adm/Ace/Sod1/Pde5a	10
GO:0003015	BP	GO:0003015	heart process	12/348	245/29008	4.50974e-05	0.000487051	0.000271509	Kcne4/Gja1/Tgfb2/Zmpste24/Atp1a2/Pebp1/Adm/Ace/Atp1b1/Sod1/Pde5a/S100a1	12
GO:0043090	BP	GO:0043090	amino acid import	6/348	54/29008	4.53963e-05	0.00048901	0.000272601	Slc47a1/Slc1a3/Slc1a2/Slc6a1/Sfxn1/Slc7a2	6
GO:0001823	BP	GO:0001823	mesonephros development	8/348	107/29008	4.60103e-05	0.000491802	0.000274157	Foxc1/Bmp4/Maged1/Slit2/Fgfr2/Hes1/Fgfr1/Foxd1	8
GO:0098659	BP	GO:0098659	inorganic cation import across plasma membrane	8/348	107/29008	4.60103e-05	0.000491802	0.000274157	Slc12a2/Prnp/Atp1a2/Slc6a1/Atp1b2/Kcnk5/Atp1b1/Slc9a2	8
GO:0099587	BP	GO:0099587	inorganic ion import across plasma membrane	8/348	107/29008	4.60103e-05	0.000491802	0.000274157	Slc12a2/Prnp/Atp1a2/Slc6a1/Atp1b2/Kcnk5/Atp1b1/Slc9a2	8
GO:0035150	BP	GO:0035150	regulation of tube size	10/348	172/29008	4.66525e-05	0.000497388	0.000277271	Ptgs2/Foxc1/Gja1/Atp1a2/Mgll/Gclc/Adm/Ace/Sod1/Pde5a	10
GO:0001101	BP	GO:0001101	response to acid chemical	11/348	209/29008	4.88752e-05	0.000518385	0.000288976	Col16a1/Pdgfra/Col1a2/Slc1a3/Slc1a2/Egfr/Col1a1/Ntrk2/Col5a2/Col3a1/Col6a1	11
GO:0007599	BP	GO:0007599	hemostasis	10/348	173/29008	4.8996e-05	0.000518385	0.000288976	Pdgfra/Gas6/Thbd/F3/Serpine2/Serping1/Thbs1/Cd9/Fn1/Anxa5	10
GO:0050817	BP	GO:0050817	coagulation	10/348	173/29008	4.8996e-05	0.000518385	0.000288976	Pdgfra/Gas6/Thbd/F3/Serpine2/Serping1/Thbs1/Cd9/Fn1/Anxa5	10
GO:0048145	BP	GO:0048145	regulation of fibroblast proliferation	8/348	108/29008	4.91791e-05	0.000519002	0.00028932	Cdkn1a/Pdgfra/Ptprz1/Zmpste24/Gas6/Egfr/Fn1/Mif	8
GO:0045687	BP	GO:0045687	positive regulation of glial cell differentiation	6/348	55/29008	5.04448e-05	0.000528336	0.000294523	Ptprz1/Ptn/Serpine2/Id2/Enpp2/Hes1	6
GO:0048701	BP	GO:0048701	embryonic cranial skeleton morphogenesis	6/348	55/29008	5.04448e-05	0.000528336	0.000294523	Bmp4/Tgfb2/Pdgfra/Gas1/Fgfr2/Prrx1	6
GO:0048713	BP	GO:0048713	regulation of oligodendrocyte differentiation	6/348	55/29008	5.04448e-05	0.000528336	0.000294523	Bmp4/Ptprz1/Ptn/Id2/Enpp2/Hes1	6
GO:0031098	BP	GO:0031098	stress-activated protein kinase signaling cascade	12/348	248/29008	5.07197e-05	0.00052988	0.000295384	Cdc42ep5/Bmp4/Gadd45b/Errfi1/Gadd45g/Tgfb2/Dusp1/Sfrp4/Zmpste24/Tnik/Egfr/Igfbp6	12
GO:0034614	BP	GO:0034614	cellular response to reactive oxygen species	9/348	140/29008	5.12581e-05	0.000532828	0.000297027	Cyp1b1/Pdgfra/Fos/Egfr/Mt3/Gpr37l1/Nr4a3/Rhob/Sod1	9
GO:0042471	BP	GO:0042471	ear morphogenesis	9/348	140/29008	5.12581e-05	0.000532828	0.000297027	Fzd2/Col11a1/Gas1/Gjb6/Fgfr2/Nr4a3/Fgfr1/Prrx1/Sod1	9
GO:0001890	BP	GO:0001890	placenta development	10/348	174/29008	5.1439e-05	0.000533375	0.000297332	Ptgs2/Junb/Ptn/Htra1/Egfr/Adm/Fgfr2/Cited2/Hes1/Bmp5	10
GO:1902106	BP	GO:1902106	negative regulation of leukocyte differentiation	8/348	109/29008	5.25276e-05	0.000543308	0.00030287	Bmp4/Cartpt/Adipoq/Fgl2/Nme1/Tmem176b/Hspb1/Id2	8
GO:0031345	BP	GO:0031345	negative regulation of cell projection organization	11/348	211/29008	5.32732e-05	0.000549653	0.000306406	Ptprz1/Slit2/Pmp22/Prnp/Map2/Mt3/Mbp/Hes1/Lrp1/Id1/Efemp1	11
GO:0002689	BP	GO:0002689	negative regulation of leukocyte chemotaxis	4/348	18/29008	5.45406e-05	0.000557402	0.000310726	Dusp1/Slit2/Nbl1/Mif	4
GO:0035633	BP	GO:0035633	maintenance of blood-brain barrier	4/348	18/29008	5.45406e-05	0.000557402	0.000310726	Ptgs2/Slc12a2/Angpt1/Mbp	4
GO:0071280	BP	GO:0071280	cellular response to copper ion	4/348	18/29008	5.45406e-05	0.000557402	0.000310726	Mt2/Prnp/Mt1/Mt3	4
GO:0071695	BP	GO:0071695	anatomical structure maturation	13/348	290/29008	5.45605e-05	0.000557402	0.000310726	Ptgs2/Gja1/Myoc/Nr4a2/Tgfb2/Pmp22/Plp1/Pebp1/Id2/Hes1/Tcp11/Fgfr1/Dlg2	13
GO:0006749	BP	GO:0006749	glutathione metabolic process	7/348	81/29008	5.4699e-05	0.000557447	0.000310751	Gpx3/Slc1a2/Gclc/Hmgn5/Gstm5/Sod1/Gstm1	7
GO:0030514	BP	GO:0030514	negative regulation of BMP signaling pathway	6/348	56/29008	5.59325e-05	0.000564484	0.000314674	Chrdl1/Crim1/Htra1/Nbl1/Fzd1/Htra3	6
GO:0043536	BP	GO:0043536	positive regulation of blood vessel endothelial cell migration	6/348	56/29008	5.59325e-05	0.000564484	0.000314674	Rhoj/Ptgs2/Angpt1/Hspb1/Thbs1/Fgfr1	6
GO:1900271	BP	GO:1900271	regulation of long-term synaptic potentiation	6/348	56/29008	5.59325e-05	0.000564484	0.000314674	Mme/Ptn/Prnp/Nrgn/Nsg1/Calb2	6
GO:1903539	BP	GO:1903539	protein localization to postsynaptic membrane	6/348	56/29008	5.59325e-05	0.000564484	0.000314674	Tnik/Snap25/Camk2a/Nsg1/Gpc6/Dlg2	6
GO:0043271	BP	GO:0043271	negative regulation of ion transport	10/348	176/29008	5.66379e-05	0.000570219	0.000317871	Ptgs2/Kcne4/Tgfb2/Nedd4/Sfrp4/Gpm6b/Atp1a2/Serpine2/Ace/Hes1	10
GO:0048710	BP	GO:0048710	regulation of astrocyte differentiation	5/348	35/29008	5.83129e-05	0.000585664	0.000326481	Serpine2/Gpr37l1/Id2/Hes1/Atf5	5
GO:0008344	BP	GO:0008344	adult locomotory behavior	8/348	111/29008	5.9796e-05	0.000599113	0.000333978	Nr4a2/Zmpste24/Pmp22/Ccnd2/Atp1a2/Zic1/Id2/Cxcl12	8
GO:0042445	BP	GO:0042445	hormone metabolic process	11/348	214/29008	6.05062e-05	0.000603321	0.000336324	Cyp1b1/Egr1/Pdgfra/Cpe/Zmpste24/Pcsk1n/Adm/Ace/Rbp1/Bmp5/Spp1	11
GO:0048469	BP	GO:0048469	cell maturation	11/348	214/29008	6.05062e-05	0.000603321	0.000336324	Gja1/Myoc/Nr4a2/Pmp22/Plp1/Pebp1/Id2/Hes1/Tcp11/Fgfr1/Dlg2	11
GO:0062237	BP	GO:0062237	protein localization to postsynapse	6/348	57/29008	6.1887e-05	0.000615613	0.000343176	Tnik/Snap25/Camk2a/Nsg1/Gpc6/Dlg2	6
GO:2000106	BP	GO:2000106	regulation of leukocyte apoptotic process	8/348	112/29008	6.37325e-05	0.000630975	0.000351739	Bmp4/Tgfb2/Gas6/Serpinb9/Nr4a3/Kitl/Cxcl12/Mif	8
GO:0003012	BP	GO:0003012	muscle system process	16/348	425/29008	6.37348e-05	0.000630975	0.000351739	Ptgs2/Kcne4/Myoc/Igfbp5/Nr4a1/Errfi1/Klf4/Atp1a2/Lmna/Mylk/Cald1/Nr4a3/Atp1b1/Sod1/Pde5a/Tpm4	16
GO:0070373	BP	GO:0070373	negative regulation of ERK1 and ERK2 cascade	7/348	83/29008	6.39901e-05	0.000631997	0.000352309	Errfi1/Klf4/Adipoq/Ndrg2/Dusp1/Camk2n1/Timp3	7
GO:0045766	BP	GO:0045766	positive regulation of angiogenesis	10/348	179/29008	6.52721e-05	0.000641611	0.000357668	Cyp1b1/Klf4/Smoc2/F3/Ecm1/Hspb1/Adm/Thbs1/Rhob/S100a1	10
GO:1904018	BP	GO:1904018	positive regulation of vasculature development	10/348	179/29008	6.52721e-05	0.000641611	0.000357668	Cyp1b1/Klf4/Smoc2/F3/Ecm1/Hspb1/Adm/Thbs1/Rhob/S100a1	10
GO:0090257	BP	GO:0090257	regulation of muscle system process	12/348	255/29008	6.62484e-05	0.000649671	0.000362162	Ptgs2/Igfbp5/Nr4a1/Errfi1/Klf4/Atp1a2/Lmna/Cald1/Nr4a3/Atp1b1/Sod1/Pde5a	12
GO:0002053	BP	GO:0002053	positive regulation of mesenchymal cell proliferation	5/348	36/29008	6.70561e-05	0.000651447	0.000363152	Gas1/Fgfr2/Fgfr1/Prrx1/Foxp2	5
GO:0010573	BP	GO:0010573	vascular endothelial growth factor production	5/348	36/29008	6.70561e-05	0.000651447	0.000363152	Ptgs2/Cyp1b1/Ndrg2/Rora/Bsg	5
GO:0045686	BP	GO:0045686	negative regulation of glial cell differentiation	5/348	36/29008	6.70561e-05	0.000651447	0.000363152	Bmp4/Gpr37l1/Id2/Hes1/Atf5	5
GO:0060441	BP	GO:0060441	epithelial tube branching involved in lung morphogenesis	5/348	36/29008	6.70561e-05	0.000651447	0.000363152	Hhip/Bmp4/Pdgfra/Tnc/Fgfr2	5
GO:0014009	BP	GO:0014009	glial cell proliferation	6/348	58/29008	6.8337e-05	0.000660803	0.000368367	Lepr/Ptn/Pmp22/Dbi/Clu/Hes1	6
GO:0098754	BP	GO:0098754	detoxification	6/348	58/29008	6.8337e-05	0.000660803	0.000368367	Mt2/Mt1/Mt3/Abcg2/Gstm5/Sod1	6
GO:0016485	BP	GO:0016485	protein processing	12/348	256/29008	6.87713e-05	0.000663459	0.000369848	Mme/Cpe/Adamts2/Cpxm1/Zmpste24/Pcsk1n/F3/Gas1/Ctla2a/Serpine2/Thbs1/Cpz	12
GO:0006809	BP	GO:0006809	nitric oxide biosynthetic process	7/348	84/29008	6.90972e-05	0.000664527	0.000370443	Ptgs2/Cyp1b1/Klf4/Clu/Hsp90aa1/Rora/Slc7a2	7
GO:0006091	BP	GO:0006091	generation of precursor metabolites and energy	16/348	428/29008	6.92015e-05	0.000664527	0.000370443	S100b/Lepr/Slc1a3/Ndufa12/Ier3/Mt3/Cisd1/Aldoc/Ndufa4/Slc4a4/Uqcc2/Atp5o/Nr4a3/Cycs/Coq7/Chchd10	16
GO:0001505	BP	GO:0001505	regulation of neurotransmitter levels	12/348	257/29008	7.13766e-05	0.000683834	0.000381206	Nr4a1/Gpm6b/Atp1a2/Slc1a2/Snap25/Slc6a1/Pebp1/Cplx2/Slc6a11/Ntrk2/Camk2a/Syt1	12
GO:0001935	BP	GO:0001935	endothelial cell proliferation	10/348	181/29008	7.16297e-05	0.000684681	0.000381678	Loxl2/Gja1/Bmp4/Nr4a1/Sparc/F3/Ecm1/Thbs1/Fgfr1/Cxcl12	10
GO:0060443	BP	GO:0060443	mammary gland morphogenesis	6/348	59/29008	7.53121e-05	0.000718229	0.00040038	Slc12a2/Igfbp5/Bmp4/Vdr/Slit2/Fgfr2	6
GO:0035909	BP	GO:0035909	aorta morphogenesis	5/348	37/29008	7.67757e-05	0.000730511	0.000407227	Tgfb2/Mylk/Hes1/Lrp1/Col3a1	5
GO:0035264	BP	GO:0035264	multicellular organism growth	11/348	220/29008	7.7529e-05	0.000735994	0.000410283	Slc12a2/Socs2/Zmpste24/Pmp22/Slc1a2/Slc4a10/Clic4/H19/Atf5/Col3a1/Sod1	11
GO:0032680	BP	GO:0032680	regulation of tumor necrosis factor production	10/348	183/29008	7.85059e-05	0.00074357	0.000414506	Errfi1/Adipoq/Gas6/Angpt1/Hspb1/Akap12/Clu/Thbs1/Lbp/Mif	10
GO:0019229	BP	GO:0019229	regulation of vasoconstriction	7/348	86/29008	8.03112e-05	0.000757875	0.000422481	Ptgs2/Gja1/Atp1a2/Mgll/Adm/Ace/Pde5a	7
GO:0021700	BP	GO:0021700	developmental maturation	14/348	344/29008	8.03807e-05	0.000757875	0.000422481	Ptgs2/Gja1/Myoc/Nfia/Nr4a2/Tgfb2/Pmp22/Plp1/Pebp1/Id2/Hes1/Tcp11/Fgfr1/Dlg2	14
GO:0035924	BP	GO:0035924	cellular response to vascular endothelial growth factor stimulus	6/348	60/29008	8.2843e-05	0.000779324	0.000434438	Foxc1/Nr4a1/Pdgfra/Smoc2/Dcn/Hspb1	6
GO:0035725	BP	GO:0035725	sodium ion transmembrane transport	9/348	149/29008	8.30753e-05	0.000779745	0.000434672	Slc12a2/Nedd4/Atp1a2/Slc6a1/Slc6a11/Slc4a4/Atp1b2/Atp1b1/Slc9a2	9
GO:0043116	BP	GO:0043116	negative regulation of vascular permeability	4/348	20/29008	8.47338e-05	0.000791738	0.000441357	Slit2/Angpt1/Akap12/Adm	4
GO:0072010	BP	GO:0072010	glomerular epithelium development	4/348	20/29008	8.47338e-05	0.000791738	0.000441357	Lamb2/Foxc1/Bmp4/Adipoq	4
GO:0007612	BP	GO:0007612	learning	10/348	185/29008	8.59344e-05	0.000797579	0.000444614	Ptgs2/Ptn/Atp1a2/Snap25/Map1a/Slc6a1/Ckap5/Ntrk2/Meis2/Foxp2	10
GO:0016331	BP	GO:0016331	morphogenesis of embryonic epithelium	10/348	185/29008	8.59344e-05	0.000797579	0.000444614	Bmp4/Fzd2/Tgfb2/Fzd1/Enah/Adm/Fgfr2/Cited2/Bmp5/Coq7	10
GO:0050770	BP	GO:0050770	regulation of axonogenesis	10/348	185/29008	8.59344e-05	0.000797579	0.000444614	Plxna4/Slit2/Map2/Mt3/Ntrk2/Mbp/Map1b/Lrp1/Fn1/Cxcl12	10
GO:0035051	BP	GO:0035051	cardiocyte differentiation	10/348	186/29008	8.98668e-05	0.00083037	0.000462893	Bmp4/Tgfb2/Pdgfra/Zmpste24/Lmna/Egfr/Pdcd4/Cited2/Hes1/Myh10	10
GO:1903555	BP	GO:1903555	regulation of tumor necrosis factor superfamily cytokine production	10/348	186/29008	8.98668e-05	0.00083037	0.000462893	Errfi1/Adipoq/Gas6/Angpt1/Hspb1/Akap12/Clu/Thbs1/Lbp/Mif	10
GO:0010812	BP	GO:0010812	negative regulation of cell-substrate adhesion	6/348	61/29008	9.09615e-05	0.000836765	0.000466458	Myoc/Ptprz1/Col1a1/Enpp2/Thbs1/Lrp1	6
GO:0015807	BP	GO:0015807	L-amino acid transport	6/348	61/29008	9.09615e-05	0.000836765	0.000466458	Slc47a1/Slc1a3/Slc1a2/Slc38a2/Sfxn1/Slc7a2	6
GO:0071675	BP	GO:0071675	regulation of mononuclear cell migration	8/348	118/29008	9.2147e-05	0.000845702	0.00047144	Dusp1/Slit2/Gas6/Cxcl14/Nbl1/Ecm1/Thbs1/Cxcl12	8
GO:0009306	BP	GO:0009306	protein secretion	15/348	393/29008	9.23397e-05	0.000845702	0.00047144	Slc12a2/Gja1/Lepr/Cartpt/Tgfb2/Kcnb1/Camk2n1/Bglap2/Uqcc2/Slc16a1/Lrp1/Bsg/Anxa5/Myh10/Ildr2	15
GO:0035592	BP	GO:0035592	establishment of protein localization to extracellular region	15/348	394/29008	9.49697e-05	0.000867877	0.000483802	Slc12a2/Gja1/Lepr/Cartpt/Tgfb2/Kcnb1/Camk2n1/Bglap2/Uqcc2/Slc16a1/Lrp1/Bsg/Anxa5/Myh10/Ildr2	15
GO:0001837	BP	GO:0001837	epithelial to mesenchymal transition	9/348	152/29008	9.68136e-05	0.000882787	0.000492113	Loxl2/Foxc1/Gja1/Bmp4/Tgfb2/Col1a1/Pdcd4/Fgfr2/Fgfr1	9
GO:0090100	BP	GO:0090100	positive regulation of transmembrane receptor protein serine/threonine kinase signaling pathway	8/348	119/29008	9.77718e-05	0.000889493	0.000495852	Bmp4/Tgfb2/Thbs1/Cited2/Hes1/Gdf10/Foxd1/Bmp5	8
GO:0032640	BP	GO:0032640	tumor necrosis factor production	10/348	188/29008	9.81908e-05	0.000889493	0.000495852	Errfi1/Adipoq/Gas6/Angpt1/Hspb1/Akap12/Clu/Thbs1/Lbp/Mif	10
GO:0048592	BP	GO:0048592	eye morphogenesis	10/348	188/29008	9.81908e-05	0.000889493	0.000495852	Col8a1/Bmp4/Col8a2/Ptn/Gas1/Ntrk2/Hmgn1/Cited2/Col5a2/Mfap5	10
GO:0048545	BP	GO:0048545	response to steroid hormone	11/348	226/29008	9.84954e-05	0.000890313	0.000496309	Bmp4/Tgfb2/Nedd4/Acsbg1/Alpl/Fkbp4/Atp1a2/Ntrk2/Mbp/Lox/Spp1	11
GO:0035914	BP	GO:0035914	skeletal muscle cell differentiation	7/348	89/29008	9.98769e-05	0.000900842	0.000502178	S100b/Egr1/Nr4a1/Plagl1/Fos/Cited2/Uqcc2	7
GO:1901653	BP	GO:1901653	cellular response to peptide	13/348	308/29008	0.000100104	0.000900936	0.000502231	Gja1/Socs2/Nr4a1/Nr4a2/Adipoq/Prnp/Bglap/Camk2a/Bglap2/Lrp1/Nr4a3/Anxa5/Eprs	13
GO:0043409	BP	GO:0043409	negative regulation of MAPK cascade	10/348	189/29008	0.000102592	0.000921193	0.000513523	Bmp4/Errfi1/Klf4/Adipoq/Ndrg2/Dusp1/Sfrp4/Camk2n1/Pebp1/Timp3	10
GO:0050954	BP	GO:0050954	sensory perception of mechanical stimulus	13/348	309/29008	0.000103392	0.000921193	0.000513523	Slc12a2/Col11a1/Slc1a3/Homer2/Map1a/Col1a1/Serpine2/Mbp/Gjb6/Fgfr1/Cxcl12/Gjb2/Sod1	13
GO:0014020	BP	GO:0014020	primary neural tube formation	8/348	120/29008	0.000103678	0.000921193	0.000513523	Bmp4/Fzd2/Tgfb2/Fzd1/Enah/Adm/Cited2/Bmp5	8
GO:0045606	BP	GO:0045606	positive regulation of epidermal cell differentiation	4/348	21/29008	0.000103684	0.000921193	0.000513523	Foxc1/Bmp4/Vdr/Sfrp4	4
GO:0046697	BP	GO:0046697	decidualization	4/348	21/29008	0.000103684	0.000921193	0.000513523	Ptgs2/Junb/Ptn/Cited2	4
GO:1903975	BP	GO:1903975	regulation of glial cell migration	4/348	21/29008	0.000103684	0.000921193	0.000513523	Ptprz1/Atp1b2/Lrp1/Efemp1	4
GO:0014911	BP	GO:0014911	positive regulation of smooth muscle cell migration	6/348	63/29008	0.000109093	0.000965129	0.000538015	Cyp1b1/Igfbp5/Egr1/F3/Lrp1/Nr4a3	6
GO:0060393	BP	GO:0060393	regulation of pathway-restricted SMAD protein phosphorylation	6/348	63/29008	0.000109093	0.000965129	0.000538015	Bmp4/Tgfb2/Pmepa1/Gdf10/Lrp1/Bmp5	6
GO:0017015	BP	GO:0017015	regulation of transforming growth factor beta receptor signaling pathway	8/348	121/29008	0.000109876	0.000969985	0.000540722	Pmepa1/Htra1/Htra3/Nrep/Thbs1/Cited2/Lrp1/Lox	8
GO:0071706	BP	GO:0071706	tumor necrosis factor superfamily cytokine production	10/348	191/29008	0.000111897	0.000985733	0.000549501	Errfi1/Adipoq/Gas6/Angpt1/Hspb1/Akap12/Clu/Thbs1/Lbp/Mif	10
GO:0051099	BP	GO:0051099	positive regulation of binding	10/348	193/29008	0.000121905	0.00107163	0.000597385	Foxc1/Bmp4/Klf4/Tgfb2/Stmn1/Nme1/Ace/Hes1/Lrp1/H1f0	10
GO:0001838	BP	GO:0001838	embryonic epithelial tube formation	9/348	157/29008	0.000123931	0.00108485	0.000604754	Bmp4/Fzd2/Tgfb2/Fzd1/Enah/Adm/Cited2/Bmp5/Coq7	9
GO:0007224	BP	GO:0007224	smoothened signaling pathway	9/348	157/29008	0.000123931	0.00108485	0.000604754	Hhip/Gas1/Serpine2/Gpr37l1/Zic1/Fgfr2/Hes1/Prrx1/Rora	9
GO:0001504	BP	GO:0001504	neurotransmitter uptake	5/348	41/29008	0.000126911	0.00110628	0.000616703	Gpm6b/Atp1a2/Slc1a2/Slc6a1/Slc6a11	5
GO:0018149	BP	GO:0018149	peptide cross-linking	5/348	41/29008	0.000126911	0.00110628	0.000616703	Dcn/Thbs1/Bgn/Fn1/Col3a1	5
GO:0098656	BP	GO:0098656	anion transmembrane transport	10/348	194/29008	0.000127187	0.00110636	0.000616747	Slc12a2/Prnp/Slc47a1/Slc1a3/Slc1a2/Slc6a1/Slc16a1/Slc23a2/Sfxn1/Slc7a2	10
GO:0003229	BP	GO:0003229	ventricular cardiac muscle tissue development	6/348	65/29008	0.000129983	0.00112833	0.000628993	Foxc1/Tgfb2/Col11a1/Zmpste24/Id2/Fgfr2	6
GO:1903844	BP	GO:1903844	regulation of cellular response to transforming growth factor beta stimulus	8/348	124/29008	0.000130334	0.00112902	0.000629377	Pmepa1/Htra1/Htra3/Nrep/Thbs1/Cited2/Lrp1/Lox	8
GO:0043535	BP	GO:0043535	regulation of blood vessel endothelial cell migration	7/348	93/29008	0.000131827	0.00113486	0.00063263	Rhoj/Ptgs2/Klf4/Angpt1/Hspb1/Thbs1/Fgfr1	7
GO:0044344	BP	GO:0044344	cellular response to fibroblast growth factor stimulus	7/348	93/29008	0.000131827	0.00113486	0.00063263	Hhip/Nr4a1/Smoc2/Fgfr2/Thbs1/Fgfr1/Flrt2	7
GO:0099072	BP	GO:0099072	regulation of postsynaptic membrane neurotransmitter receptor levels	7/348	93/29008	0.000131827	0.00113486	0.00063263	Nedd4/Tnik/Snap25/Camk2a/Nsg1/Gpc6/Dlg2	7
GO:0008016	BP	GO:0008016	regulation of heart contraction	10/348	195/29008	0.00013266	0.00113967	0.000635314	Kcne4/Gja1/Tgfb2/Zmpste24/Atp1a2/Pebp1/Adm/Atp1b1/Pde5a/S100a1	10
GO:0034504	BP	GO:0034504	protein localization to nucleus	13/348	317/29008	0.000133224	0.00114216	0.000636701	Ptgs2/Bmp4/Cdkn1a/Tgfb2/Maged1/Lmna/Col1a1/Angpt1/Zic1/Bag3/Pttg1ip/Hdgf/Chchd10	13
GO:0048286	BP	GO:0048286	lung alveolus development	6/348	66/29008	0.000141553	0.00120364	0.000670972	Igfbp5/Bmp4/Errfi1/Fgfr2/Ace/Foxp2	6
GO:0060389	BP	GO:0060389	pathway-restricted SMAD protein phosphorylation	6/348	66/29008	0.000141553	0.00120364	0.000670972	Bmp4/Tgfb2/Pmepa1/Gdf10/Lrp1/Bmp5	6
GO:0060688	BP	GO:0060688	regulation of morphogenesis of a branching structure	6/348	66/29008	0.000141553	0.00120364	0.000670972	Bmp4/Pdgfra/Cpe/Maged1/Fgfr2/Fgfr1	6
GO:2000736	BP	GO:2000736	regulation of stem cell differentiation	6/348	66/29008	0.000141553	0.00120364	0.000670972	Foxc1/Tgfb2/Pdgfra/Ptn/Hspa9/Hes1	6
GO:0038084	BP	GO:0038084	vascular endothelial growth factor signaling pathway	5/348	42/29008	0.000142655	0.00121053	0.000674817	Foxc1/Pdgfra/Smoc2/Dcn/Hspb1	5
GO:0061351	BP	GO:0061351	neural precursor cell proliferation	10/348	197/29008	0.000144205	0.00122119	0.000680758	Hhip/Ptprz1/Ptn/Fabp7/Gpr37l1/Id2/Fgfr2/Fgfr1/Rora/Atf5	10
GO:0022407	BP	GO:0022407	regulation of cell-cell adhesion	16/348	457/29008	0.000147279	0.00124468	0.000693854	Plpp3/Bmp4/Klf4/Adipoq/Prnp/Fgl2/Serpine2/Hspb1/Mbp/Cited2/Hes1/Cd9/Nr4a3/Hsp90aa1/Cxcl12/Pde5a	16
GO:0046777	BP	GO:0046777	protein autophosphorylation	11/348	237/29008	0.000149626	0.00126042	0.000702625	Errfi1/Adipoq/Pdgfra/Tnik/Egfr/Hspa9/Ntrk2/Camk2a/Fgfr2/Ace/Fgfr1	11
GO:0043405	BP	GO:0043405	regulation of MAP kinase activity	10/348	198/29008	0.000150288	0.00126042	0.000702625	Bmp4/Adipoq/Dusp1/Maged1/Egfr/Thbs1/Kitl/Fgfr1/Mif/Pde5a	10
GO:0010996	BP	GO:0010996	response to auditory stimulus	4/348	23/29008	0.000150526	0.00126042	0.000702625	Ptn/Atp1a2/Slc1a3/Foxp2	4
GO:2001026	BP	GO:2001026	regulation of endothelial cell chemotaxis	4/348	23/29008	0.000150526	0.00126042	0.000702625	Smoc2/Hspb1/Thbs1/Fgfr1	4
GO:0071774	BP	GO:0071774	response to fibroblast growth factor	7/348	95/29008	0.000150656	0.00126042	0.000702625	Hhip/Nr4a1/Smoc2/Fgfr2/Thbs1/Fgfr1/Flrt2	7
GO:1901652	BP	GO:1901652	response to peptide	15/348	412/29008	0.000154853	0.00129293	0.000720748	Gja1/Egr1/Socs2/Nr4a1/Nr4a2/Adipoq/Serpinf1/Prnp/Bglap/Camk2a/Bglap2/Lrp1/Nr4a3/Anxa5/Eprs	15
GO:0002573	BP	GO:0002573	myeloid leukocyte differentiation	11/348	238/29008	0.000155227	0.00129345	0.000721042	Bmp4/Cartpt/Adipoq/Junb/Fos/Nme1/Id2/Cited2/Rbp1/Sh3pxd2a/Kitl	11
GO:0010977	BP	GO:0010977	negative regulation of neuron projection development	9/348	162/29008	0.000157128	0.00130668	0.000728412	Ptprz1/Slit2/Pmp22/Map2/Mt3/Mbp/Hes1/Lrp1/Efemp1	9
GO:0086009	BP	GO:0086009	membrane repolarization	5/348	43/29008	0.000159851	0.00132666	0.000739555	Kcne4/Gja1/Zmpste24/Atp1b2/Atp1b1	5
GO:0009408	BP	GO:0009408	response to heat	7/348	96/29008	0.000160855	0.00133234	0.000742721	Pmp22/Psip1/Gclc/Rbbp7/Hsp90aa1/Bag3/Sod1	7
GO:0090101	BP	GO:0090101	negative regulation of transmembrane receptor protein serine/threonine kinase signaling pathway	8/348	128/29008	0.000162408	0.00134253	0.000748398	Chrdl1/Crim1/Pmepa1/Htra1/Nbl1/Fzd1/Htra3/Lrp1	8
GO:0007346	BP	GO:0007346	regulation of mitotic cell cycle	16/348	462/29008	0.0001666	0.00137445	0.000766193	Foxc1/Bmp4/Klf4/Cdkn1a/Zmpste24/Smoc2/Ccnd2/Ier3/Gas1/Egfr/Pebp1/Id2/Fgfr2/Hes1/Fgfr1/Meis2	16
GO:0006813	BP	GO:0006813	potassium ion transport	11/348	240/29008	0.000166966	0.00137474	0.000766356	Kcne4/Slc12a2/Nedd4/Prnp/Kcnb1/Atp1a2/Slc1a3/Atp1b2/Kcnk5/Atp1b1/Slc9a2	11
GO:1990778	BP	GO:1990778	protein localization to cell periphery	14/348	369/29008	0.000167309	0.00137485	0.000766413	Adipoq/Prnp/Tnik/Kcnb1/Gas6/Snap25/Egfr/Camk2a/Nsg1/Gpc6/Lrp1/Dlg2/Bsg/Atp1b1	14
GO:0007519	BP	GO:0007519	skeletal muscle tissue development	10/348	201/29008	0.000169851	0.00139024	0.000774994	Dner/S100b/Egr1/Nr4a1/Plagl1/Pmp22/Fos/Cited2/Uqcc2/Foxp2	10
GO:0070302	BP	GO:0070302	regulation of stress-activated protein kinase signaling cascade	10/348	201/29008	0.000169851	0.00139024	0.000774994	Bmp4/Gadd45b/Gadd45g/Tgfb2/Dusp1/Sfrp4/Zmpste24/Tnik/Egfr/Igfbp6	10
GO:0046822	BP	GO:0046822	regulation of nucleocytoplasmic transport	8/348	129/29008	0.000171366	0.00139988	0.000780371	Ptgs2/Bmp4/Nedd4/Gas6/Ier3/Angpt1/Zic1/Bag3	8
GO:0045664	BP	GO:0045664	regulation of neuron differentiation	11/348	241/29008	0.000173113	0.00141138	0.000786778	Bmp4/Socs2/Nbl1/Gpr37l1/Nrep/Id2/Pcp4/Hes1/Map1b/Fgfr1/Cxcl12	11
GO:0048771	BP	GO:0048771	tissue remodeling	10/348	202/29008	0.000176831	0.00143887	0.000802103	Foxc1/Gja1/Igfbp5/Lepr/Cartpt/Tgfb2/Vdr/Ptn/Lrp1/Spp1	10
GO:0034405	BP	GO:0034405	response to fluid shear stress	4/348	24/29008	0.000178929	0.0014531	0.000810037	Ptgs2/Klf4/Cited2/Spp1	4
GO:0046887	BP	GO:0046887	positive regulation of hormone secretion	9/348	165/29008	0.000180388	0.00146199	0.000814993	Gja1/Lepr/Vdr/Camk2n1/Snap25/Bglap2/Lrp1/Fgfr1/Spp1	9
GO:0051592	BP	GO:0051592	response to calcium ion	8/348	130/29008	0.000180727	0.00146199	0.000814993	Fosb/Junb/Fos/Mylk/Thbs1/Clic4/Syt1/Anxa5	8
GO:0015800	BP	GO:0015800	acidic amino acid transport	6/348	69/29008	0.000181223	0.00146316	0.000815642	Slc12a2/Gja1/Slc1a3/Slc1a2/Slc6a1/Ntrk2	6
GO:0006469	BP	GO:0006469	negative regulation of protein kinase activity	10/348	203/29008	0.00018405	0.0014831	0.00082676	Bmp4/Gadd45b/Errfi1/Cdkn1a/Gadd45g/Adipoq/Dusp1/Camk2n1/Hspb1/Pcp4	10
GO:0030072	BP	GO:0030072	peptide hormone secretion	12/348	285/29008	0.000188187	0.0015135	0.00084371	Gja1/Lepr/Cartpt/Cpe/Kcnb1/Camk2n1/Bglap2/Uqcc2/Slc16a1/Lrp1/Anxa5/Ildr2	12
GO:0001936	BP	GO:0001936	regulation of endothelial cell proliferation	9/348	166/29008	0.000188751	0.00151511	0.000844603	Gja1/Bmp4/Nr4a1/Sparc/F3/Ecm1/Thbs1/Fgfr1/Cxcl12	9
GO:0006836	BP	GO:0006836	neurotransmitter transport	11/348	244/29008	0.000192717	0.00153407	0.000855175	Nr4a1/Gpm6b/Atp1a2/Slc1a2/Snap25/Slc6a1/Cplx2/Slc6a11/Ntrk2/Camk2a/Syt1	11
GO:0072593	BP	GO:0072593	reactive oxygen species metabolic process	11/348	244/29008	0.000192717	0.00153407	0.000855175	Cyp1b1/Prdx4/Cdkn1a/Gpx3/Ier3/Mt3/Thbs1/Sh3pxd2a/Cycs/Sod1/Coq7	11
GO:0033603	BP	GO:0033603	positive regulation of dopamine secretion	3/348	10/29008	0.000192958	0.00153407	0.000855175	Pcp4/Syt1/Cxcl12	3
GO:0097501	BP	GO:0097501	stress response to metal ion	3/348	10/29008	0.000192958	0.00153407	0.000855175	Mt2/Mt1/Mt3	3
GO:0099640	BP	GO:0099640	axo-dendritic protein transport	3/348	10/29008	0.000192958	0.00153407	0.000855175	Map1a/Hspb1/Dlg2	3
GO:0009266	BP	GO:0009266	response to temperature stimulus	9/348	167/29008	0.000197434	0.00156368	0.000871677	Pmp22/Psip1/Pcsk1n/Gclc/Rbbp7/Hsp90aa1/Cxcl12/Bag3/Sod1	9
GO:0043433	BP	GO:0043433	negative regulation of DNA-binding transcription factor activity	9/348	167/29008	0.000197434	0.00156368	0.000871677	Cyp1b1/Klf4/Sfrp4/Prnp/Gas6/Id3/Id2/Hes1/Id1	9
GO:0002686	BP	GO:0002686	negative regulation of leukocyte migration	5/348	45/29008	0.000198949	0.00156969	0.000875032	Dusp1/Slit2/Nbl1/Cxcl12/Mif	5
GO:0007215	BP	GO:0007215	glutamate receptor signaling pathway	5/348	45/29008	0.000198949	0.00156969	0.000875032	Prnp/Kcnb1/Plp1/Homer2/Camk2a	5
GO:0010640	BP	GO:0010640	regulation of platelet-derived growth factor receptor signaling pathway	4/348	25/29008	0.000211005	0.00165539	0.000922807	Adipoq/F3/Lrp1/Lox	4
GO:0043567	BP	GO:0043567	regulation of insulin-like growth factor receptor signaling pathway	4/348	25/29008	0.000211005	0.00165539	0.000922807	Igfbp5/Igfbp4/Bmp5/Igfbp6	4
GO:0045684	BP	GO:0045684	positive regulation of epidermis development	4/348	25/29008	0.000211005	0.00165539	0.000922807	Foxc1/Bmp4/Vdr/Sfrp4	4
GO:0036473	BP	GO:0036473	cell death in response to oxidative stress	7/348	101/29008	0.000220576	0.00172397	0.000961037	Cyp1b1/Fzd1/P4hb/Gpr37l1/Hspb1/Nr4a3/Sod1	7
GO:2001243	BP	GO:2001243	negative regulation of intrinsic apoptotic signaling pathway	7/348	101/29008	0.000220576	0.00172397	0.000961037	Ptgs2/Ackr3/Hspb1/Clu/Cxcl12/Mif/Pttg1ip	7
GO:0030099	BP	GO:0030099	myeloid cell differentiation	15/348	426/29008	0.000221894	0.00173102	0.000964966	Bmp4/Cartpt/Adipoq/Junb/Fos/Nme1/Hspa9/Id2/Cited2/Rbp1/Sh3pxd2a/Kitl/Lox/Meis2/Sfxn1	15
GO:0009791	BP	GO:0009791	post-embryonic development	8/348	134/29008	0.000222475	0.00173231	0.000965683	Bmp4/Klf4/Nr4a2/Slc4a10/Hmgn1/Fgfr2/Atf5/Foxp2	8
GO:0002790	BP	GO:0002790	peptide secretion	12/348	293/29008	0.000242559	0.00188516	0.00105089	Gja1/Lepr/Cartpt/Cpe/Kcnb1/Camk2n1/Bglap2/Uqcc2/Slc16a1/Lrp1/Anxa5/Ildr2	12
GO:0060135	BP	GO:0060135	maternal process involved in female pregnancy	5/348	47/29008	0.000244937	0.00189311	0.00105532	Ptgs2/Vdr/Junb/Ptn/Cited2	5
GO:0060291	BP	GO:0060291	long-term synaptic potentiation	11/348	251/29008	0.000245896	0.00189311	0.00105532	Mme/Ptn/Prnp/Nrgn/Snap25/Ckap5/Serpine2/Dbi/Ntrk2/Nsg1/Calb2	11
GO:0071478	BP	GO:0071478	cellular response to radiation	9/348	172/29008	0.000245991	0.00189311	0.00105532	Mme/Egr1/Cdkn1a/Nedd4/Zmpste24/Mfap4/Ccnd2/Pcna/Rhob	9
GO:0010575	BP	GO:0010575	positive regulation of vascular endothelial growth factor production	4/348	26/29008	0.000247022	0.00189311	0.00105532	Ptgs2/Cyp1b1/Rora/Bsg	4
GO:0072567	BP	GO:0072567	chemokine (C-X-C motif) ligand 2 production	4/348	26/29008	0.000247022	0.00189311	0.00105532	Klf4/Mbp/Lrp1/Mif	4
GO:1902230	BP	GO:1902230	negative regulation of intrinsic apoptotic signaling pathway in response to DNA damage	4/348	26/29008	0.000247022	0.00189311	0.00105532	Ackr3/Clu/Cxcl12/Mif	4
GO:2000341	BP	GO:2000341	regulation of chemokine (C-X-C motif) ligand 2 production	4/348	26/29008	0.000247022	0.00189311	0.00105532	Klf4/Mbp/Lrp1/Mif	4
GO:2000107	BP	GO:2000107	negative regulation of leukocyte apoptotic process	6/348	73/29008	0.000247224	0.00189311	0.00105532	Bmp4/Gas6/Serpinb9/Kitl/Cxcl12/Mif	6
GO:0071230	BP	GO:0071230	cellular response to amino acid stimulus	9/348	173/29008	0.000256802	0.00196284	0.00109419	Col16a1/Pdgfra/Col1a2/Egfr/Col1a1/Ntrk2/Col5a2/Col3a1/Col6a1	9
GO:0050773	BP	GO:0050773	regulation of dendrite development	8/348	137/29008	0.000258718	0.00197385	0.00110033	Nedd4/Ptprz1/Ptn/Tnik/Ptprd/Ntrk2/Bmp5/Id1	8
GO:0060538	BP	GO:0060538	skeletal muscle organ development	10/348	212/29008	0.000260928	0.00198437	0.0011062	Dner/S100b/Egr1/Nr4a1/Plagl1/Pmp22/Fos/Cited2/Uqcc2/Foxp2	10
GO:0010749	BP	GO:0010749	regulation of nitric oxide mediated signal transduction	3/348	11/29008	0.00026296	0.00198437	0.0011062	Egfr/Thbs1/Pde5a	3
GO:0034115	BP	GO:0034115	negative regulation of heterotypic cell-cell adhesion	3/348	11/29008	0.00026296	0.00198437	0.0011062	Klf4/Adipoq/Mbp	3
GO:0061299	BP	GO:0061299	retina vasculature morphogenesis in camera-type eye	3/348	11/29008	0.00026296	0.00198437	0.0011062	Rhoj/Cyp1b1/Clic4	3
GO:0070587	BP	GO:0070587	regulation of cell-cell adhesion involved in gastrulation	3/348	11/29008	0.00026296	0.00198437	0.0011062	Klf4/Adipoq/Mbp	3
GO:0099004	BP	GO:0099004	calmodulin dependent kinase signaling pathway	3/348	11/29008	0.00026296	0.00198437	0.0011062	Zmpste24/Camk2a/Pcp4	3
GO:1903036	BP	GO:1903036	positive regulation of response to wounding	6/348	74/29008	0.000266354	0.00200634	0.00111844	Plpp3/Ptn/Smoc2/Mylk/Thbs1/Lrp1	6
GO:0010718	BP	GO:0010718	positive regulation of epithelial to mesenchymal transition	5/348	48/29008	0.000270754	0.00203279	0.00113319	Loxl2/Foxc1/Bmp4/Tgfb2/Col1a1	5
GO:0008361	BP	GO:0008361	regulation of cell size	10/348	213/29008	0.000270924	0.00203279	0.00113319	Slc12a2/Plxna4/Slit2/Map2/Mgll/Mt3/Map1b/Lrp1/Fn1/Cxcl12	10
GO:0007266	BP	GO:0007266	Rho protein signal transduction	8/348	138/29008	0.00027182	0.00203279	0.00113319	Rhoj/Cdc42ep5/Myoc/Col1a2/Arhgef12/Stmn1/Mcf2l/Col3a1	8
GO:0035966	BP	GO:0035966	response to topologically incorrect protein	8/348	138/29008	0.00027182	0.00203279	0.00113319	Pmp22/Hspa9/Hspb1/Clu/Thbs1/Hsp90aa1/Bag3/Edem3	8
GO:0001666	BP	GO:0001666	response to hypoxia	10/348	214/29008	0.000281239	0.00209945	0.00117035	Loxl2/Egr1/Nr4a2/Fndc1/Tgfb2/Mt3/P4hb/Cited2/Rora/Atp1b1	10
GO:0097120	BP	GO:0097120	receptor localization to synapse	6/348	75/29008	0.000286628	0.00212906	0.00118685	Tnik/Snap25/Camk2a/Nsg1/Gpc6/Dlg2	6
GO:0042886	BP	GO:0042886	amide transport	13/348	343/29008	0.000286838	0.00212906	0.00118685	Gja1/Lepr/Cartpt/Cpe/Kcnb1/Camk2n1/Bglap2/Uqcc2/Slc16a1/Abcg2/Lrp1/Anxa5/Ildr2	13
GO:0060004	BP	GO:0060004	reflex	4/348	27/29008	0.000287254	0.00212906	0.00118685	Gja1/Pmp22/Nr4a3/Foxp2	4
GO:0061298	BP	GO:0061298	retina vasculature development in camera-type eye	4/348	27/29008	0.000287254	0.00212906	0.00118685	Rhoj/Cyp1b1/Pdgfra/Clic4	4
GO:2001242	BP	GO:2001242	regulation of intrinsic apoptotic signaling pathway	9/348	176/29008	0.000291623	0.0021576	0.00120276	Ptgs2/Ackr3/P4hb/Hspb1/Clu/Cxcl12/Mif/Pttg1ip/Sod1	9
GO:0031111	BP	GO:0031111	negative regulation of microtubule polymerization or depolymerization	5/348	49/29008	0.000298584	0.00219737	0.00122493	Fkbp4/Map2/Map1a/Stmn1/Map1b	5
GO:0055081	BP	GO:0055081	anion homeostasis	5/348	49/29008	0.000298584	0.00219737	0.00122493	Slc12a2/Sfrp4/Ckb/Cybrd1/Spp1	5
GO:1990573	BP	GO:1990573	potassium ion import across plasma membrane	5/348	49/29008	0.000298584	0.00219737	0.00122493	Slc12a2/Atp1a2/Atp1b2/Kcnk5/Atp1b1	5
GO:0071887	BP	GO:0071887	leukocyte apoptotic process	8/348	140/29008	0.000299654	0.00220135	0.00122715	Bmp4/Tgfb2/Gas6/Serpinb9/Nr4a3/Kitl/Cxcl12/Mif	8
GO:0071466	BP	GO:0071466	cellular response to xenobiotic stimulus	9/348	177/29008	0.000304064	0.0022298	0.00124301	Cyp1b1/Adipoq/Prnp/Gas6/Mylk/Pcna/Rora/Gstm5/Gstm1	9
GO:2000573	BP	GO:2000573	positive regulation of DNA biosynthetic process	6/348	76/29008	0.000308094	0.00225538	0.00125727	Cyp1b1/Klf4/Smoc2/Pcna/Cct3/Hsp90aa1	6
GO:0006874	BP	GO:0006874	cellular calcium ion homeostasis	16/348	490/29008	0.000321002	0.00234426	0.00130682	Gja1/S100b/Bmp4/Fzd2/Tgfb2/Pdgfra/Vdr/Prnp/Atp1a2/Ackr3/Dbi/Adm/Lrp1/Atp1b1/Calb2/Spp1	16
GO:0046034	BP	GO:0046034	ATP metabolic process	11/348	259/29008	0.000321363	0.00234426	0.00130682	Atp1a2/Ndufa12/Ier3/Aldoc/Slc4a4/Uqcc2/Atp5o/Atp1b1/Cycs/Coq7/Chchd10	11
GO:0043393	BP	GO:0043393	regulation of protein binding	10/348	218/29008	0.000325843	0.00237278	0.00132272	Bmp4/Cdkn1a/Adipoq/Map2/Angpt1/Ace/Lrp1/Lox/Id1/Cycs	10
GO:0021988	BP	GO:0021988	olfactory lobe development	5/348	50/29008	0.000328529	0.00238398	0.00132896	Slit2/Atp1a2/Id2/Fgfr1/Atf5	5
GO:0043618	BP	GO:0043618	regulation of transcription from RNA polymerase II promoter in response to stress	5/348	50/29008	0.000328529	0.00238398	0.00132896	Egr1/Nedd4/Mt3/Cited2/Bag3	5
GO:0010955	BP	GO:0010955	negative regulation of protein processing	4/348	28/29008	0.000331978	0.00240063	0.00133824	Gas1/Ctla2a/Serpine2/Thbs1	4
GO:1903318	BP	GO:1903318	negative regulation of protein maturation	4/348	28/29008	0.000331978	0.00240063	0.00133824	Gas1/Ctla2a/Serpine2/Thbs1	4
GO:0045637	BP	GO:0045637	regulation of myeloid cell differentiation	10/348	219/29008	0.000337872	0.00243902	0.00135964	Cartpt/Adipoq/Fos/Nme1/Hspa9/Id2/Rbp1/Kitl/Lox/Meis2	10
GO:0071900	BP	GO:0071900	regulation of protein serine/threonine kinase activity	13/348	349/29008	0.000338489	0.00243924	0.00135976	Bmp4/Cdkn1a/Adipoq/Dusp1/Maged1/Pmp22/Ccnd2/Egfr/Thbs1/Kitl/Fgfr1/Mif/Pde5a	13
GO:0050728	BP	GO:0050728	negative regulation of inflammatory response	8/348	143/29008	0.000345732	0.00248266	0.00138397	Adipoq/Slit2/Npy/Serpinf1/Ier3/Ctla2a/Rora/Sod1	8
GO:0048251	BP	GO:0048251	elastic fiber assembly	3/348	12/29008	0.0003475	0.00248266	0.00138397	Mfap4/Lox/Col3a1	3
GO:0061626	BP	GO:0061626	pharyngeal arch artery morphogenesis	3/348	12/29008	0.0003475	0.00248266	0.00138397	Bmp4/Tgfb2/Hes1	3
GO:0070586	BP	GO:0070586	cell-cell adhesion involved in gastrulation	3/348	12/29008	0.0003475	0.00248266	0.00138397	Klf4/Adipoq/Mbp	3
GO:1902947	BP	GO:1902947	regulation of tau-protein kinase activity	3/348	12/29008	0.0003475	0.00248266	0.00138397	Egr1/Clu/Hsp90aa1	3
GO:0015980	BP	GO:0015980	energy derivation by oxidation of organic compounds	12/348	305/29008	0.000348893	0.00248833	0.00138713	S100b/Lepr/Slc1a3/Ndufa12/Mt3/Cisd1/Uqcc2/Atp5o/Nr4a3/Cycs/Coq7/Chchd10	12
GO:0042310	BP	GO:0042310	vasoconstriction	7/348	109/29008	0.000352216	0.00250773	0.00139794	Ptgs2/Gja1/Atp1a2/Mgll/Adm/Ace/Pde5a	7
GO:0008543	BP	GO:0008543	fibroblast growth factor receptor signaling pathway	6/348	78/29008	0.000354795	0.00251318	0.00140098	Hhip/Smoc2/Fgfr2/Thbs1/Fgfr1/Flrt2	6
GO:0034109	BP	GO:0034109	homotypic cell-cell adhesion	6/348	78/29008	0.000354795	0.00251318	0.00140098	Plpp3/Pdgfra/Ncam1/Serpine2/Cd9/Fn1	6
GO:0071277	BP	GO:0071277	cellular response to calcium ion	6/348	78/29008	0.000354795	0.00251318	0.00140098	Fosb/Junb/Fos/Mylk/Clic4/Syt1	6
GO:0071674	BP	GO:0071674	mononuclear cell migration	9/348	181/29008	0.000358301	0.0025337	0.00141242	Slc12a2/Dusp1/Slit2/Gas6/Cxcl14/Nbl1/Ecm1/Thbs1/Cxcl12	9
GO:0008089	BP	GO:0008089	anterograde axonal transport	5/348	51/29008	0.000360692	0.00253766	0.00141463	Map2/Map1a/Hspb1/Dlg2/Sod1	5
GO:0060428	BP	GO:0060428	lung epithelium development	5/348	51/29008	0.000360692	0.00253766	0.00141463	Bmp4/Errfi1/Fgfr2/Nfib/Foxp2	5
GO:1904407	BP	GO:1904407	positive regulation of nitric oxide metabolic process	5/348	51/29008	0.000360692	0.00253766	0.00141463	Ptgs2/Klf4/Npy/Clu/Hsp90aa1	5
GO:0055001	BP	GO:0055001	muscle cell development	10/348	221/29008	0.000363044	0.00254989	0.00142145	Dner/Bmp4/Pdgfra/Zmpste24/Pmp22/Lmna/Adm/Hes1/Myh10/Lox	10
GO:0097193	BP	GO:0097193	intrinsic apoptotic signaling pathway	12/348	307/29008	0.000369979	0.00259422	0.00144616	Ptgs2/Cyp1b1/Cdkn1a/Ackr3/Ier3/P4hb/Hspb1/Clu/Cxcl12/Mif/Pttg1ip/Sod1	12
GO:0032642	BP	GO:0032642	regulation of chemokine production	7/348	110/29008	0.000372343	0.00260202	0.00145051	Egr1/Klf4/Adipoq/Mbp/Lbp/Lrp1/Mif	7
GO:0048704	BP	GO:0048704	embryonic skeletal system morphogenesis	7/348	110/29008	0.000372343	0.00260202	0.00145051	Bmp4/Tgfb2/Pdgfra/Col11a1/Gas1/Fgfr2/Prrx1	7
GO:0034765	BP	GO:0034765	regulation of ion transmembrane transport	16/348	497/29008	0.000374946	0.00261581	0.0014582	Kcne4/Gja1/Bmp4/Tgfb2/Nedd4/Zmpste24/Prnp/Kcnb1/Atp1a2/Plp1/Dbi/Ndufa4/Atp1b2/Clic4/Atp1b1/S100a1	16
GO:0051928	BP	GO:0051928	positive regulation of calcium ion transport	8/348	145/29008	0.000379541	0.00263871	0.00147096	Bmp4/Plp1/Mylk/Dbi/Camk2a/Cxcl12/Atp1b1/S100a1	8
GO:1903201	BP	GO:1903201	regulation of oxidative stress-induced cell death	6/348	79/29008	0.000380131	0.00263871	0.00147096	Fzd1/P4hb/Gpr37l1/Hspb1/Nr4a3/Sod1	6
GO:1904888	BP	GO:1904888	cranial skeletal system development	6/348	79/29008	0.000380131	0.00263871	0.00147096	Bmp4/Tgfb2/Pdgfra/Gas1/Fgfr2/Prrx1	6
GO:0048745	BP	GO:0048745	smooth muscle tissue development	4/348	29/29008	0.000381474	0.00263922	0.00147124	Bmp4/Mylk/Col3a1/Foxp2	4
GO:0060571	BP	GO:0060571	morphogenesis of an epithelial fold	4/348	29/29008	0.000381474	0.00263922	0.00147124	Bmp4/Egfr/Fgfr2/Bmp5	4
GO:0016055	BP	GO:0016055	Wnt signaling pathway	15/348	449/29008	0.000386637	0.00267049	0.00148868	Plpp3/Myoc/Egr1/Fzd2/Klf4/Ndrg2/Cpe/Sfrp4/Tnik/Egfr/Col1a1/Fzd1/Fgfr2/Cpz/Lrp1	15
GO:0050866	BP	GO:0050866	negative regulation of cell activation	10/348	223/29008	0.00038976	0.0026876	0.00149821	Bmp4/Pdgfra/Prnp/Fgl2/Serpine2/Hspb1/Id2/Gclc/Cd9/Pde5a	10
GO:0033157	BP	GO:0033157	regulation of intracellular protein transport	10/348	224/29008	0.000403719	0.00277925	0.0015493	Ptgs2/Bmp4/Adipoq/Prnp/Kcnb1/Gas6/Angpt1/Zic1/Nucb1/Bag3	10
GO:0198738	BP	GO:0198738	cell-cell signaling by wnt	15/348	451/29008	0.000404965	0.00278321	0.00155151	Plpp3/Myoc/Egr1/Fzd2/Klf4/Ndrg2/Cpe/Sfrp4/Tnik/Egfr/Col1a1/Fzd1/Fgfr2/Cpz/Lrp1	15
GO:0019233	BP	GO:0019233	sensory perception of pain	8/348	147/29008	0.000415991	0.00284958	0.00158851	Ptgs2/Mme/Mgll/Ncam1/Ace/Fgfr1/Cxcl12/Dlg2	8
GO:0048706	BP	GO:0048706	embryonic skeletal system development	8/348	147/29008	0.000415991	0.00284958	0.00158851	Bmp4/Tgfb2/Pdgfra/Col11a1/Gas1/Col1a1/Fgfr2/Prrx1	8
GO:0030850	BP	GO:0030850	prostate gland development	5/348	53/29008	0.000432098	0.00291594	0.0016255	Bmp4/Serpinf1/Fkbp4/Tnc/Fgfr2	5
GO:0045907	BP	GO:0045907	positive regulation of vasoconstriction	5/348	53/29008	0.000432098	0.00291594	0.0016255	Ptgs2/Gja1/Mgll/Ace/Pde5a	5
GO:0060043	BP	GO:0060043	regulation of cardiac muscle cell proliferation	5/348	53/29008	0.000432098	0.00291594	0.0016255	Gja1/Ncam1/Fgfr2/Cited2/Fgfr1	5
GO:2000351	BP	GO:2000351	regulation of endothelial cell apoptotic process	5/348	53/29008	0.000432098	0.00291594	0.0016255	Bmp4/Gas6/Angpt1/Pdcd4/Thbs1	5
GO:2000677	BP	GO:2000677	regulation of transcription regulatory region DNA binding	5/348	53/29008	0.000432098	0.00291594	0.0016255	Foxc1/Klf4/Zmpste24/Id2/H1f0	5
GO:0007163	BP	GO:0007163	establishment or maintenance of cell polarity	10/348	226/29008	0.000432888	0.00291594	0.0016255	Gja1/Map2/Lmna/Ckap5/Hes1/Map1b/Hsp90aa1/Rhob/Dlg2/Cyth3	10
GO:0033673	BP	GO:0033673	negative regulation of kinase activity	10/348	226/29008	0.000432888	0.00291594	0.0016255	Bmp4/Gadd45b/Errfi1/Cdkn1a/Gadd45g/Adipoq/Dusp1/Camk2n1/Hspb1/Pcp4	10
GO:0097529	BP	GO:0097529	myeloid leukocyte migration	10/348	226/29008	0.000432888	0.00291594	0.0016255	Dusp1/Slit2/Nbl1/Thbs1/Lbp/Cd9/Cxcl12/Bsg/Mif/Spp1	10
GO:0006929	BP	GO:0006929	substrate-dependent cell migration	4/348	30/29008	0.000436026	0.00291594	0.0016255	Slit2/Fgfr1/Fn1/Myh10	4
GO:0014912	BP	GO:0014912	negative regulation of smooth muscle cell migration	4/348	30/29008	0.000436026	0.00291594	0.0016255	Igfbp5/Adipoq/Slit2/Lrp1	4
GO:0045932	BP	GO:0045932	negative regulation of muscle contraction	4/348	30/29008	0.000436026	0.00291594	0.0016255	Ptgs2/Atp1a2/Sod1/Pde5a	4
GO:0061082	BP	GO:0061082	myeloid leukocyte cytokine production	4/348	30/29008	0.000436026	0.00291594	0.0016255	Tgfb2/Gas6/Nr4a3/Mif	4
GO:0090025	BP	GO:0090025	regulation of monocyte chemotaxis	4/348	30/29008	0.000436026	0.00291594	0.0016255	Dusp1/Slit2/Nbl1/Cxcl12	4
GO:1904752	BP	GO:1904752	regulation of vascular associated smooth muscle cell migration	4/348	30/29008	0.000436026	0.00291594	0.0016255	Igfbp5/Adipoq/Lrp1/Nr4a3	4
GO:0009749	BP	GO:0009749	response to glucose	9/348	186/29008	0.000437083	0.00291594	0.0016255	Egr1/Lepr/Adipoq/Kcnb1/Camk2n1/Gas6/Thbs1/Lrp1/Ildr2	9
GO:0050796	BP	GO:0050796	regulation of insulin secretion	9/348	186/29008	0.000437083	0.00291594	0.0016255	Gja1/Lepr/Cartpt/Kcnb1/Camk2n1/Bglap2/Uqcc2/Slc16a1/Lrp1	9
GO:0001843	BP	GO:0001843	neural tube closure	7/348	113/29008	0.000438302	0.00291594	0.0016255	Bmp4/Fzd2/Tgfb2/Fzd1/Enah/Adm/Cited2	7
GO:0055017	BP	GO:0055017	cardiac muscle tissue growth	7/348	113/29008	0.000438302	0.00291594	0.0016255	Foxc1/Gja1/Tgfb2/Ncam1/Fgfr2/Cited2/Fgfr1	7
GO:0016358	BP	GO:0016358	dendrite development	12/348	313/29008	0.00043982	0.00292136	0.00162852	Nedd4/Ptprz1/Ptn/Tnik/Ptprd/Map2/Map1a/Ntrk2/Camk2a/Map1b/Bmp5/Id1	12
GO:0010739	BP	GO:0010739	positive regulation of protein kinase A signaling	3/348	13/29008	0.000447741	0.00293182	0.00163436	Adipoq/Akap12/Mif	3
GO:0021670	BP	GO:0021670	lateral ventricle development	3/348	13/29008	0.000447741	0.00293182	0.00163436	Dbi/Atp1b2/Myh10	3
GO:0030949	BP	GO:0030949	positive regulation of vascular endothelial growth factor receptor signaling pathway	3/348	13/29008	0.000447741	0.00293182	0.00163436	Bmp4/Mt3/Angpt1	3
GO:0032060	BP	GO:0032060	bleb assembly	3/348	13/29008	0.000447741	0.00293182	0.00163436	Emp1/Pmp22/Mylk	3
GO:0040034	BP	GO:0040034	regulation of development, heterochronic	3/348	13/29008	0.000447741	0.00293182	0.00163436	Serpine2/Hmgn1/Hes1	3
GO:0043589	BP	GO:0043589	skin morphogenesis	3/348	13/29008	0.000447741	0.00293182	0.00163436	Errfi1/Col1a2/Col1a1	3
GO:0045161	BP	GO:0045161	neuronal ion channel clustering	3/348	13/29008	0.000447741	0.00293182	0.00163436	Myoc/Pmp22/Dlg2	3
GO:0048711	BP	GO:0048711	positive regulation of astrocyte differentiation	3/348	13/29008	0.000447741	0.00293182	0.00163436	Serpine2/Id2/Hes1	3
GO:2000343	BP	GO:2000343	positive regulation of chemokine (C-X-C motif) ligand 2 production	3/348	13/29008	0.000447741	0.00293182	0.00163436	Mbp/Lrp1/Mif	3
GO:0015833	BP	GO:0015833	peptide transport	12/348	314/29008	0.000452477	0.00295818	0.00164905	Gja1/Lepr/Cartpt/Cpe/Kcnb1/Camk2n1/Bglap2/Uqcc2/Slc16a1/Lrp1/Anxa5/Ildr2	12
GO:0071229	BP	GO:0071229	cellular response to acid chemical	9/348	187/29008	0.000454433	0.0029663	0.00165358	Col16a1/Pdgfra/Col1a2/Egfr/Col1a1/Ntrk2/Col5a2/Col3a1/Col6a1	9
GO:0001892	BP	GO:0001892	embryonic placenta development	7/348	114/29008	0.000462249	0.00300318	0.00167413	Junb/Egfr/Adm/Fgfr2/Cited2/Hes1/Bmp5	7
GO:0032602	BP	GO:0032602	chemokine production	7/348	114/29008	0.000462249	0.00300318	0.00167413	Egr1/Klf4/Adipoq/Mbp/Lbp/Lrp1/Mif	7
GO:0060606	BP	GO:0060606	tube closure	7/348	114/29008	0.000462249	0.00300318	0.00167413	Bmp4/Fzd2/Tgfb2/Fzd1/Enah/Adm/Cited2	7
GO:0014015	BP	GO:0014015	positive regulation of gliogenesis	6/348	82/29008	0.000464703	0.00301441	0.0016804	Ptprz1/Ptn/Serpine2/Id2/Enpp2/Hes1	6
GO:0035272	BP	GO:0035272	exocrine system development	5/348	54/29008	0.000471558	0.00305411	0.00170252	Foxc1/Egfr/Fgfr2/Fgfr1/Nfib	5
GO:0017038	BP	GO:0017038	protein import	10/348	229/29008	0.000479912	0.00310338	0.00172999	Ptgs2/Bmp4/Cdkn1a/Lmna/Angpt1/Zic1/Clu/Hsp90aa1/Bag3/Pttg1ip	10
GO:0001942	BP	GO:0001942	hair follicle development	7/348	115/29008	0.000487228	0.0031386	0.00174962	Ptgs2/Igfbp5/Tgfb2/Zmpste24/Egfr/Dbi/Fgfr2	7
GO:0072009	BP	GO:0072009	nephron epithelium development	7/348	115/29008	0.000487228	0.0031386	0.00174962	Lamb2/Foxc1/Bmp4/Adipoq/Maged1/Hes1/Foxd1	7
GO:0000302	BP	GO:0000302	response to reactive oxygen species	9/348	189/29008	0.000490832	0.0031386	0.00174962	Cyp1b1/Pdgfra/Fos/Egfr/Mt3/Gpr37l1/Nr4a3/Rhob/Sod1	9
GO:0009746	BP	GO:0009746	response to hexose	9/348	189/29008	0.000490832	0.0031386	0.00174962	Egr1/Lepr/Adipoq/Kcnb1/Camk2n1/Gas6/Thbs1/Lrp1/Ildr2	9
GO:0007548	BP	GO:0007548	sex differentiation	12/348	317/29008	0.000492309	0.0031386	0.00174962	Foxc1/Gja1/Bmp4/Prdx4/Tgfb2/Pdgfra/Fkbp4/Angpt1/Cited2/Kitl/Bmp5/Sod1	12
GO:0002026	BP	GO:0002026	regulation of the force of heart contraction	4/348	31/29008	0.000495919	0.0031386	0.00174962	Atp1a2/Pebp1/Adm/Pde5a	4
GO:0030947	BP	GO:0030947	regulation of vascular endothelial growth factor receptor signaling pathway	4/348	31/29008	0.000495919	0.0031386	0.00174962	Bmp4/Nedd4/Mt3/Angpt1	4
GO:0060037	BP	GO:0060037	pharyngeal system development	4/348	31/29008	0.000495919	0.0031386	0.00174962	Bmp4/Tgfb2/Hes1/Bmp5	4
GO:0099633	BP	GO:0099633	protein localization to postsynaptic specialization membrane	4/348	31/29008	0.000495919	0.0031386	0.00174962	Tnik/Camk2a/Gpc6/Dlg2	4
GO:0099645	BP	GO:0099645	neurotransmitter receptor localization to postsynaptic specialization membrane	4/348	31/29008	0.000495919	0.0031386	0.00174962	Tnik/Camk2a/Gpc6/Dlg2	4
GO:0032722	BP	GO:0032722	positive regulation of chemokine production	6/348	83/29008	0.000495928	0.0031386	0.00174962	Egr1/Adipoq/Mbp/Lbp/Lrp1/Mif	6
GO:1902893	BP	GO:1902893	regulation of pri-miRNA transcription by RNA polymerase II	6/348	83/29008	0.000495928	0.0031386	0.00174962	Bmp4/Egr1/Klf4/Tgfb2/Fos/Nfib	6
GO:0030073	BP	GO:0030073	insulin secretion	10/348	230/29008	0.000496499	0.0031386	0.00174962	Gja1/Lepr/Cartpt/Kcnb1/Camk2n1/Bglap2/Uqcc2/Slc16a1/Lrp1/Ildr2	10
GO:0090276	BP	GO:0090276	regulation of peptide hormone secretion	10/348	230/29008	0.000496499	0.0031386	0.00174962	Gja1/Lepr/Cartpt/Kcnb1/Camk2n1/Bglap2/Uqcc2/Slc16a1/Lrp1/Anxa5	10
GO:0015698	BP	GO:0015698	inorganic anion transport	8/348	151/29008	0.000497435	0.0031386	0.00174962	Slc12a2/Sfrp4/Prnp/Slc1a3/Slc6a1/Clic4/Slc26a7/Fgfr1	8
GO:1900180	BP	GO:1900180	regulation of protein localization to nucleus	8/348	151/29008	0.000497435	0.0031386	0.00174962	Ptgs2/Bmp4/Tgfb2/Maged1/Lmna/Angpt1/Zic1/Bag3	8
GO:0034284	BP	GO:0034284	response to monosaccharide	9/348	190/29008	0.00050991	0.00320215	0.00178505	Egr1/Lepr/Adipoq/Kcnb1/Camk2n1/Gas6/Thbs1/Lrp1/Ildr2	9
GO:0006986	BP	GO:0006986	response to unfolded protein	7/348	116/29008	0.000513272	0.00320215	0.00178505	Pmp22/Hspa9/Hspb1/Thbs1/Hsp90aa1/Bag3/Edem3	7
GO:0051952	BP	GO:0051952	regulation of amine transport	7/348	116/29008	0.000513272	0.00320215	0.00178505	Slc12a2/Cartpt/Kcnb1/Slc6a1/Pcp4/Syt1/Cxcl12	7
GO:0010596	BP	GO:0010596	negative regulation of endothelial cell migration	5/348	55/29008	0.000513669	0.00320215	0.00178505	Klf4/Slit2/Serpinf1/Dcn/Thbs1	5
GO:0032964	BP	GO:0032964	collagen biosynthetic process	5/348	55/29008	0.000513669	0.00320215	0.00178505	Bmp4/Errfi1/Col1a1/Serpinh1/Fn1	5
GO:0043620	BP	GO:0043620	regulation of DNA-templated transcription in response to stress	5/348	55/29008	0.000513669	0.00320215	0.00178505	Egr1/Nedd4/Mt3/Cited2/Bag3	5
GO:0048546	BP	GO:0048546	digestive tract morphogenesis	5/348	55/29008	0.000513669	0.00320215	0.00178505	Bmp4/Pdgfra/Egfr/Id2/Fgfr2	5
GO:2001222	BP	GO:2001222	regulation of neuron migration	5/348	55/29008	0.000513669	0.00320215	0.00178505	Ptprz1/Igsf10/Camk2a/Flrt2/Col3a1	5
GO:0043154	BP	GO:0043154	negative regulation of cysteine-type endopeptidase activity involved in apoptotic process	6/348	84/29008	0.000528761	0.0032913	0.00183475	Ptgs2/Nr4a1/Klf4/Gas6/Mt3/Thbs1	6
GO:0007043	BP	GO:0007043	cell-cell junction assembly	8/348	153/29008	0.000542748	0.00337331	0.00188047	Cdh11/Gja1/Pmp22/Cldn11/Gjb6/Ace/Cd9/Gjb2	8
GO:0072577	BP	GO:0072577	endothelial cell apoptotic process	5/348	56/29008	0.000558545	0.00343841	0.00191675	Bmp4/Gas6/Angpt1/Pdcd4/Thbs1	5
GO:0001893	BP	GO:0001893	maternal placenta development	4/348	32/29008	0.000561443	0.00343841	0.00191675	Ptgs2/Junb/Ptn/Cited2	4
GO:0045616	BP	GO:0045616	regulation of keratinocyte differentiation	4/348	32/29008	0.000561443	0.00343841	0.00191675	Foxc1/Errfi1/Tgfb2/Vdr	4
GO:0060977	BP	GO:0060977	coronary vasculature morphogenesis	4/348	32/29008	0.000561443	0.00343841	0.00191675	Angpt1/Fgfr2/Ace/Fgfr1	4
GO:0098810	BP	GO:0098810	neurotransmitter reuptake	4/348	32/29008	0.000561443	0.00343841	0.00191675	Gpm6b/Slc1a2/Slc6a1/Slc6a11	4
GO:1904738	BP	GO:1904738	vascular associated smooth muscle cell migration	4/348	32/29008	0.000561443	0.00343841	0.00191675	Igfbp5/Adipoq/Lrp1/Nr4a3	4
GO:0050805	BP	GO:0050805	negative regulation of synaptic transmission	6/348	85/29008	0.000563259	0.00343841	0.00191675	Ptgs2/Adipoq/Celf4/Kcnb1/Mgll/Slc6a1	6
GO:0061614	BP	GO:0061614	pri-miRNA transcription by RNA polymerase II	6/348	85/29008	0.000563259	0.00343841	0.00191675	Bmp4/Egr1/Klf4/Tgfb2/Fos/Nfib	6
GO:1903829	BP	GO:1903829	positive regulation of cellular protein localization	11/348	277/29008	0.000564574	0.00343841	0.00191675	Ptgs2/Tgfb2/Ptn/Prnp/Kcnb1/Map1a/Egfr/Zic1/Cct3/Lrp1/Bag3	11
GO:0030644	BP	GO:0030644	cellular chloride ion homeostasis	3/348	14/29008	0.000564798	0.00343841	0.00191675	Slc12a2/Ckb/Spp1	3
GO:0031915	BP	GO:0031915	positive regulation of synaptic plasticity	3/348	14/29008	0.000564798	0.00343841	0.00191675	Ptgs2/Snap25/Cplx2	3
GO:0071294	BP	GO:0071294	cellular response to zinc ion	3/348	14/29008	0.000564798	0.00343841	0.00191675	Mt2/Mt1/Mt3	3
GO:0098840	BP	GO:0098840	protein transport along microtubule	3/348	14/29008	0.000564798	0.00343841	0.00191675	Map1a/Hspb1/Dlg2	3
GO:0099118	BP	GO:0099118	microtubule-based protein transport	3/348	14/29008	0.000564798	0.00343841	0.00191675	Map1a/Hspb1/Dlg2	3
GO:0042472	BP	GO:0042472	inner ear morphogenesis	7/348	118/29008	0.00056868	0.00345698	0.00192711	Fzd2/Col11a1/Fgfr2/Nr4a3/Fgfr1/Prrx1/Sod1	7
GO:0062012	BP	GO:0062012	regulation of small molecule metabolic process	13/348	369/29008	0.000571683	0.00347016	0.00193445	Ptgs2/Egr1/Igfbp4/Lepr/Adipoq/Zmpste24/Ier3/Dbi/Slc4a4/Nr4a3/Rora/Bmp5/Sod1	13
GO:0002791	BP	GO:0002791	regulation of peptide secretion	10/348	235/29008	0.00058673	0.0035563	0.00198248	Gja1/Lepr/Cartpt/Kcnb1/Camk2n1/Bglap2/Uqcc2/Slc16a1/Lrp1/Anxa5	10
GO:0022404	BP	GO:0022404	molting cycle process	7/348	119/29008	0.000598112	0.00359906	0.00200631	Ptgs2/Igfbp5/Tgfb2/Zmpste24/Egfr/Dbi/Fgfr2	7
GO:0022405	BP	GO:0022405	hair cycle process	7/348	119/29008	0.000598112	0.00359906	0.00200631	Ptgs2/Igfbp5/Tgfb2/Zmpste24/Egfr/Dbi/Fgfr2	7
GO:0034754	BP	GO:0034754	cellular hormone metabolic process	7/348	119/29008	0.000598112	0.00359906	0.00200631	Cyp1b1/Egr1/Pdgfra/Adm/Rbp1/Bmp5/Spp1	7
GO:0045666	BP	GO:0045666	positive regulation of neuron differentiation	7/348	119/29008	0.000598112	0.00359906	0.00200631	Bmp4/Socs2/Nbl1/Pcp4/Map1b/Fgfr1/Cxcl12	7
GO:0098773	BP	GO:0098773	skin epidermis development	7/348	119/29008	0.000598112	0.00359906	0.00200631	Ptgs2/Igfbp5/Tgfb2/Zmpste24/Egfr/Dbi/Fgfr2	7
GO:0031113	BP	GO:0031113	regulation of microtubule polymerization	5/348	57/29008	0.000606301	0.00364306	0.00203084	Fkbp4/Map2/Ckap5/Stmn1/Map1b	5
GO:0007605	BP	GO:0007605	sensory perception of sound	11/348	280/29008	0.000617173	0.00370304	0.00206428	Slc12a2/Col11a1/Slc1a3/Homer2/Map1a/Col1a1/Mbp/Gjb6/Fgfr1/Gjb2/Sod1	11
GO:0090087	BP	GO:0090087	regulation of peptide transport	10/348	237/29008	0.00062643	0.00375316	0.00209222	Gja1/Lepr/Cartpt/Kcnb1/Camk2n1/Bglap2/Uqcc2/Slc16a1/Lrp1/Anxa5	10
GO:0006790	BP	GO:0006790	sulfur compound metabolic process	12/348	326/29008	0.000629963	0.0037689	0.00210099	Gpx3/Dcn/Slc1a2/Mat2a/Angpt1/Hspa9/Gclc/Bgn/Hmgn5/Gstm5/Sod1/Gstm1	12
GO:0021675	BP	GO:0021675	nerve development	6/348	87/29008	0.000637482	0.00380841	0.00212301	Col25a1/Plxna4/Slc1a3/Serpine2/Cited2/Hes1	6
GO:0030856	BP	GO:0030856	regulation of epithelial cell differentiation	8/348	157/29008	0.000643397	0.00383823	0.00213964	Foxc1/Bmp4/Errfi1/Tgfb2/Vdr/Sfrp4/Hes1/Id1	8
GO:0006913	BP	GO:0006913	nucleocytoplasmic transport	12/348	327/29008	0.000647078	0.00383827	0.00213966	Ptgs2/Bmp4/Cdkn1a/Nedd4/Gas6/Ier3/Lmna/Angpt1/Hspa9/Zic1/Bag3/Pttg1ip	12
GO:0051169	BP	GO:0051169	nuclear transport	12/348	327/29008	0.000647078	0.00383827	0.00213966	Ptgs2/Bmp4/Cdkn1a/Nedd4/Gas6/Ier3/Lmna/Angpt1/Hspa9/Zic1/Bag3/Pttg1ip	12
GO:0051403	BP	GO:0051403	stress-activated MAPK cascade	10/348	238/29008	0.000647096	0.00383827	0.00213966	Cdc42ep5/Bmp4/Gadd45b/Gadd45g/Tgfb2/Dusp1/Sfrp4/Tnik/Egfr/Igfbp6	10
GO:0097191	BP	GO:0097191	extrinsic apoptotic signaling pathway	10/348	238/29008	0.000647096	0.00383827	0.00213966	Bmp4/Tgfb2/Gas1/Lmna/Gclc/Thbs1/Kitl/Fgfr1/Timp3/Bag3	10
GO:0042743	BP	GO:0042743	hydrogen peroxide metabolic process	5/348	58/29008	0.000657052	0.00388623	0.0021664	Prdx4/Gpx3/Mt3/Cycs/Sod1	5
GO:0061077	BP	GO:0061077	chaperone-mediated protein folding	5/348	58/29008	0.000657052	0.00388623	0.0021664	Fkbp4/Pdia4/Hspa9/Hspb1/Clu	5
GO:0015837	BP	GO:0015837	amine transport	7/348	121/29008	0.000660601	0.00390167	0.002175	Slc12a2/Cartpt/Kcnb1/Slc6a1/Pcp4/Syt1/Cxcl12	7
GO:0032872	BP	GO:0032872	regulation of stress-activated MAPK cascade	9/348	198/29008	0.000685528	0.00404316	0.00225387	Bmp4/Gadd45b/Gadd45g/Tgfb2/Dusp1/Sfrp4/Tnik/Egfr/Igfbp6	9
GO:0007264	BP	GO:0007264	small GTPase mediated signal transduction	14/348	425/29008	0.00068761	0.00404397	0.00225433	Rhoj/Cdc42ep5/Myoc/Tgfb2/Slit2/Col1a2/Arhgef12/Stmn1/Mcf2l/Nucb1/Kitl/Rhob/Col3a1/Cyth3	14
GO:0051090	BP	GO:0051090	regulation of DNA-binding transcription factor activity	14/348	425/29008	0.00068761	0.00404397	0.00225433	Plpp3/Cyp1b1/Fzd2/Klf4/Sfrp4/Prnp/Gas6/Fzd1/Id3/Camk2a/Id2/Clu/Hes1/Id1	14
GO:0008406	BP	GO:0008406	gonad development	10/348	240/29008	0.000690121	0.004053	0.00225936	Foxc1/Gja1/Bmp4/Prdx4/Tgfb2/Pdgfra/Angpt1/Cited2/Kitl/Sod1	10
GO:0016264	BP	GO:0016264	gap junction assembly	3/348	15/29008	0.00069974	0.0040864	0.00227798	Gjb6/Ace/Gjb2	3
GO:0030320	BP	GO:0030320	cellular monovalent inorganic anion homeostasis	3/348	15/29008	0.00069974	0.0040864	0.00227798	Slc12a2/Ckb/Spp1	3
GO:0034350	BP	GO:0034350	regulation of glial cell apoptotic process	3/348	15/29008	0.00069974	0.0040864	0.00227798	Pmp22/Gas6/Akap12	3
GO:0061469	BP	GO:0061469	regulation of type B pancreatic cell proliferation	3/348	15/29008	0.00069974	0.0040864	0.00227798	Nr4a1/Errfi1/Nr4a3	3
GO:0001958	BP	GO:0001958	endochondral ossification	4/348	34/29008	0.000710541	0.00412272	0.00229823	Foxc1/Bmp4/Alpl/Col1a1	4
GO:0036075	BP	GO:0036075	replacement ossification	4/348	34/29008	0.000710541	0.00412272	0.00229823	Foxc1/Bmp4/Alpl/Col1a1	4
GO:0055075	BP	GO:0055075	potassium ion homeostasis	4/348	34/29008	0.000710541	0.00412272	0.00229823	Slc12a2/Atp1a2/Atp1b2/Atp1b1	4
GO:0043388	BP	GO:0043388	positive regulation of DNA binding	5/348	59/29008	0.000710917	0.00412272	0.00229823	Foxc1/Klf4/Nme1/Hes1/H1f0	5
GO:0050922	BP	GO:0050922	negative regulation of chemotaxis	5/348	59/29008	0.000710917	0.00412272	0.00229823	Dusp1/Slit2/Nbl1/Thbs1/Mif	5
GO:0036293	BP	GO:0036293	response to decreased oxygen levels	10/348	241/29008	0.000712503	0.00412616	0.00230015	Loxl2/Egr1/Nr4a2/Fndc1/Tgfb2/Mt3/P4hb/Cited2/Rora/Atp1b1	10
GO:0014032	BP	GO:0014032	neural crest cell development	6/348	89/29008	0.000719068	0.0041584	0.00231812	Foxc1/Bmp4/Cited2/Hes1/Kitl/Fn1	6
GO:0042476	BP	GO:0042476	odontogenesis	7/348	123/29008	0.000728156	0.00419457	0.00233828	Foxc1/Bmp4/Pdgfra/Gas1/Col1a1/Id3/Fgfr2	7
GO:0060419	BP	GO:0060419	heart growth	7/348	123/29008	0.000728156	0.00419457	0.00233828	Foxc1/Gja1/Tgfb2/Ncam1/Fgfr2/Cited2/Fgfr1	7
GO:2000377	BP	GO:2000377	regulation of reactive oxygen species metabolic process	8/348	160/29008	0.00072835	0.00419457	0.00233828	Cyp1b1/Cdkn1a/Ier3/Mt3/Thbs1/Cycs/Sod1/Coq7	8
GO:0019216	BP	GO:0019216	regulation of lipid metabolic process	13/348	379/29008	0.000731895	0.00420916	0.00234641	Ptgs2/Egr1/Adipoq/Pdgfra/Scd1/Zmpste24/Igfbp7/Dbi/Id2/Nr4a3/Rora/Bmp5/Sod1	13
GO:0006835	BP	GO:0006835	dicarboxylic acid transport	6/348	90/29008	0.000762773	0.00437464	0.00243866	Slc12a2/Gja1/Slc1a3/Slc1a2/Ntrk2/Slc26a7	6
GO:1900407	BP	GO:1900407	regulation of cellular response to oxidative stress	6/348	90/29008	0.000762773	0.00437464	0.00243866	Fzd1/P4hb/Gpr37l1/Hspb1/Nr4a3/Sod1	6
GO:1901890	BP	GO:1901890	positive regulation of cell junction assembly	7/348	124/29008	0.000763923	0.0043752	0.00243897	Myoc/Col16a1/Ptprd/Thbs2/Ntrk2/Enpp2/Flrt2	7
GO:0060711	BP	GO:0060711	labyrinthine layer development	5/348	60/29008	0.000768014	0.00439258	0.00244866	Junb/Adm/Fgfr2/Hes1/Bmp5	5
GO:0045137	BP	GO:0045137	development of primary sexual characteristics	10/348	244/29008	0.000783265	0.00447365	0.00249385	Foxc1/Gja1/Bmp4/Prdx4/Tgfb2/Pdgfra/Angpt1/Cited2/Kitl/Sod1	10
GO:0050714	BP	GO:0050714	positive regulation of protein secretion	8/348	162/29008	0.000789838	0.00450128	0.00250926	Gja1/Lepr/Tgfb2/Camk2n1/Bglap2/Lrp1/Bsg/Myh10	8
GO:0030308	BP	GO:0030308	negative regulation of cell growth	9/348	202/29008	0.000790268	0.00450128	0.00250926	Gja1/Cdkn1a/Tgfb2/Slit2/Map2/Gas1/Serpine2/Mt3/Rbbp7	9
GO:0014002	BP	GO:0014002	astrocyte development	4/348	35/29008	0.000794699	0.00451415	0.00251643	Lamb2/Plp1/Mt3/Lrp1	4
GO:0090183	BP	GO:0090183	regulation of kidney development	4/348	35/29008	0.000794699	0.00451415	0.00251643	Bmp4/Adipoq/Maged1/Foxd1	4
GO:0007389	BP	GO:0007389	pattern specification process	15/348	482/29008	0.000799995	0.00453804	0.00252975	Hhip/Foxc1/Gja1/Bmp4/Nbl1/Gas1/Zic1/Fgfr2/Cited2/Hes1/Ssbp3/Fgfr1/Foxd1/Bmp5/Meis2	15
GO:0031016	BP	GO:0031016	pancreas development	6/348	91/29008	0.000808502	0.00458004	0.00255316	Bmp4/Bglap2/Clu/Hes1/Bmp5/Ildr2	6
GO:0045787	BP	GO:0045787	positive regulation of cell cycle	12/348	336/29008	0.000819424	0.0046356	0.00258413	Tgfb2/Smoc2/Ccnd2/Egfr/Pebp1/Id2/Fgfr2/Cited2/Hes1/Nr4a3/Fgfr1/Meis2	12
GO:0010259	BP	GO:0010259	multicellular organism aging	5/348	61/29008	0.000828465	0.00467403	0.00260556	Zmpste24/Pmp22/Arhgef12/Slc1a2/Coq7	5
GO:1904705	BP	GO:1904705	regulation of vascular associated smooth muscle cell proliferation	5/348	61/29008	0.000828465	0.00467403	0.00260556	Igfbp5/Cdkn1a/Adipoq/Pdcd4/Nr4a3	5
GO:0003073	BP	GO:0003073	regulation of systemic arterial blood pressure	7/348	126/29008	0.00083962	0.00472414	0.00263349	Gja1/Camk2n1/Gas6/Ier3/Gpr37l1/Adm/Ace	7
GO:0048565	BP	GO:0048565	digestive tract development	7/348	126/29008	0.00083962	0.00472414	0.00263349	Bmp4/Pdgfra/Egfr/Id2/Fgfr2/Hes1/Col3a1	7
GO:0009743	BP	GO:0009743	response to carbohydrate	9/348	204/29008	0.000847324	0.00476104	0.00265406	Egr1/Lepr/Adipoq/Kcnb1/Camk2n1/Gas6/Thbs1/Lrp1/Ildr2	9
GO:0031115	BP	GO:0031115	negative regulation of microtubule polymerization	3/348	16/29008	0.000853589	0.00476406	0.00265574	Fkbp4/Map2/Stmn1	3
GO:0048715	BP	GO:0048715	negative regulation of oligodendrocyte differentiation	3/348	16/29008	0.000853589	0.00476406	0.00265574	Bmp4/Id2/Hes1	3
GO:0060979	BP	GO:0060979	vasculogenesis involved in coronary vascular morphogenesis	3/348	16/29008	0.000853589	0.00476406	0.00265574	Angpt1/Fgfr2/Fgfr1	3
GO:0098696	BP	GO:0098696	regulation of neurotransmitter receptor localization to postsynaptic specialization membrane	3/348	16/29008	0.000853589	0.00476406	0.00265574	Tnik/Camk2a/Gpc6	3
GO:1902337	BP	GO:1902337	regulation of apoptotic process involved in morphogenesis	3/348	16/29008	0.000853589	0.00476406	0.00265574	Foxc1/Tgfb2/Vdr	3
GO:0003333	BP	GO:0003333	amino acid transmembrane transport	6/348	92/29008	0.000856317	0.00476649	0.0026571	Slc47a1/Slc1a3/Slc1a2/Slc38a2/Sfxn1/Slc7a2	6
GO:1904035	BP	GO:1904035	regulation of epithelial cell apoptotic process	6/348	92/29008	0.000856317	0.00476649	0.0026571	Bmp4/Sfrp4/Gas6/Angpt1/Pdcd4/Thbs1	6
GO:0043500	BP	GO:0043500	muscle adaptation	7/348	127/29008	0.000879623	0.00488967	0.00272577	Myoc/Igfbp5/Errfi1/Klf4/Lmna/Nr4a3/Pde5a	7
GO:0048009	BP	GO:0048009	insulin-like growth factor receptor signaling pathway	4/348	36/29008	0.000885654	0.00490353	0.00273349	Igfbp5/Igfbp4/Bmp5/Igfbp6	4
GO:0098868	BP	GO:0098868	bone growth	4/348	36/29008	0.000885654	0.00490353	0.00273349	Lepr/Zmpste24/Ecm1/Thbs1	4
GO:1904037	BP	GO:1904037	positive regulation of epithelial cell apoptotic process	4/348	36/29008	0.000885654	0.00490353	0.00273349	Bmp4/Sfrp4/Pdcd4/Thbs1	4
GO:1990874	BP	GO:1990874	vascular associated smooth muscle cell proliferation	5/348	62/29008	0.000892392	0.00493426	0.00275063	Igfbp5/Cdkn1a/Adipoq/Pdcd4/Nr4a3	5
GO:0042490	BP	GO:0042490	mechanoreceptor differentiation	6/348	93/29008	0.000906281	0.00498568	0.00277929	Bmp4/Fzd2/Ntrk2/Hes1/Fgfr1/Sod1	6
GO:0140029	BP	GO:0140029	exocytic process	6/348	93/29008	0.000906281	0.00498568	0.00277929	Kcnb1/Snap25/Ncam1/Cplx2/Camk2a/Syt1	6
GO:0048736	BP	GO:0048736	appendage development	9/348	206/29008	0.000907686	0.00498568	0.00277929	Gja1/Bmp4/Tgfb2/Gas1/Fgfr2/Smoc1/Fgfr1/Prrx1/Col3a1	9
GO:0060173	BP	GO:0060173	limb development	9/348	206/29008	0.000907686	0.00498568	0.00277929	Gja1/Bmp4/Tgfb2/Gas1/Fgfr2/Smoc1/Fgfr1/Prrx1/Col3a1	9
GO:0071902	BP	GO:0071902	positive regulation of protein serine/threonine kinase activity	9/348	206/29008	0.000907686	0.00498568	0.00277929	Adipoq/Maged1/Ccnd2/Egfr/Thbs1/Kitl/Fgfr1/Mif/Pde5a	9
GO:0042176	BP	GO:0042176	regulation of protein catabolic process	13/348	389/29008	0.00092835	0.00509245	0.00283881	Gja1/Nedd4/Ier3/Map1a/Egfr/Dlgap1/Serpine2/Clu/Gclc/Lrp1/Hsp90aa1/Timp3/Pttg1ip	13
GO:0071496	BP	GO:0071496	cellular response to external stimulus	11/348	295/29008	0.00094536	0.00517893	0.00288702	Nr4a2/Cdkn1a/Cartpt/Vdr/Fos/Kcnb1/Atp1a2/Gas6/Slc1a2/Col1a1/Bag3	11
GO:0031110	BP	GO:0031110	regulation of microtubule polymerization or depolymerization	6/348	94/29008	0.000958461	0.0052369	0.00291933	Fkbp4/Map2/Map1a/Ckap5/Stmn1/Map1b	6
GO:2000117	BP	GO:2000117	negative regulation of cysteine-type endopeptidase activity	6/348	94/29008	0.000958461	0.0052369	0.00291933	Ptgs2/Nr4a1/Klf4/Gas6/Mt3/Thbs1	6
GO:0007435	BP	GO:0007435	salivary gland morphogenesis	4/348	37/29008	0.0009837	0.00536775	0.00299228	Egfr/Fgfr2/Fgfr1/Nfib	4
GO:0032409	BP	GO:0032409	regulation of transporter activity	11/348	297/29008	0.000998389	0.00544076	0.00303298	Kcne4/Gja1/Bmp4/Adipoq/Nedd4/Prnp/Atp1a2/Ndufa4/Atp1b2/Atp1b1/S100a1	11
GO:2001236	BP	GO:2001236	regulation of extrinsic apoptotic signaling pathway	8/348	168/29008	0.000999724	0.00544091	0.00303306	Bmp4/Tgfb2/Gas1/Lmna/Gclc/Thbs1/Fgfr1/Timp3	8
GO:0033138	BP	GO:0033138	positive regulation of peptidyl-serine phosphorylation	7/348	130/29008	0.00100872	0.00547552	0.00305235	Ptgs2/Gas6/Egfr/Angpt1/Ntrk2/Hsp90aa1/Mif	7
GO:0043406	BP	GO:0043406	positive regulation of MAP kinase activity	7/348	130/29008	0.00100872	0.00547552	0.00305235	Maged1/Egfr/Thbs1/Kitl/Fgfr1/Mif/Pde5a	7
GO:0014031	BP	GO:0014031	mesenchymal cell development	6/348	95/29008	0.00101292	0.00548401	0.00305708	Foxc1/Bmp4/Cited2/Hes1/Kitl/Fn1	6
GO:0048864	BP	GO:0048864	stem cell development	6/348	95/29008	0.00101292	0.00548401	0.00305708	Foxc1/Bmp4/Cited2/Hes1/Kitl/Fn1	6
GO:0003184	BP	GO:0003184	pulmonary valve morphogenesis	3/348	17/29008	0.00102732	0.00549691	0.00306428	Bmp4/Tgfb2/Slit2	3
GO:0044320	BP	GO:0044320	cellular response to leptin stimulus	3/348	17/29008	0.00102732	0.00549691	0.00306428	Lepr/Mt3/Nr4a3	3
GO:0061308	BP	GO:0061308	cardiac neural crest cell development involved in heart development	3/348	17/29008	0.00102732	0.00549691	0.00306428	Bmp4/Cited2/Hes1	3
GO:0070206	BP	GO:0070206	protein trimerization	3/348	17/29008	0.00102732	0.00549691	0.00306428	Col1a2/Slc1a2/Mif	3
GO:0071498	BP	GO:0071498	cellular response to fluid shear stress	3/348	17/29008	0.00102732	0.00549691	0.00306428	Ptgs2/Klf4/Spp1	3
GO:0098814	BP	GO:0098814	spontaneous synaptic transmission	3/348	17/29008	0.00102732	0.00549691	0.00306428	Slc12a2/Nsg1/Syt1	3
GO:1904748	BP	GO:1904748	regulation of apoptotic process involved in development	3/348	17/29008	0.00102732	0.00549691	0.00306428	Foxc1/Tgfb2/Vdr	3
GO:2001028	BP	GO:2001028	positive regulation of endothelial cell chemotaxis	3/348	17/29008	0.00102732	0.00549691	0.00306428	Smoc2/Hspb1/Fgfr1	3
GO:0034764	BP	GO:0034764	positive regulation of transmembrane transport	10/348	253/29008	0.00103104	0.00549691	0.00306428	Bmp4/Adipoq/Plp1/Slc1a2/Dbi/Ndufa4/Atp1b2/Nr4a3/Atp1b1/S100a1	10
GO:0050435	BP	GO:0050435	amyloid-beta metabolic process	5/348	64/29008	0.00103117	0.00549691	0.00306428	Mme/Prnp/Ntrk2/Clu/Ace	5
GO:0051893	BP	GO:0051893	regulation of focal adhesion assembly	5/348	64/29008	0.00103117	0.00549691	0.00306428	Myoc/Col16a1/Gpm6b/Enpp2/Lrp1	5
GO:0090109	BP	GO:0090109	regulation of cell-substrate junction assembly	5/348	64/29008	0.00103117	0.00549691	0.00306428	Myoc/Col16a1/Gpm6b/Enpp2/Lrp1	5
GO:0007044	BP	GO:0007044	cell-substrate junction assembly	6/348	96/29008	0.00106972	0.00569515	0.00317478	Myoc/Col16a1/Gpm6b/Enpp2/Lrp1/Fn1	6
GO:0002244	BP	GO:0002244	hematopoietic progenitor cell differentiation	8/348	170/29008	0.00107883	0.00573631	0.00319773	Foxc1/Bmp4/Pdgfra/Ptprz1/Hspa9/Cited2/Hes1/Ssbp3	8
GO:0001953	BP	GO:0001953	negative regulation of cell-matrix adhesion	4/348	38/29008	0.00108913	0.00575426	0.00320774	Myoc/Enpp2/Thbs1/Lrp1	4
GO:0010737	BP	GO:0010737	protein kinase A signaling	4/348	38/29008	0.00108913	0.00575426	0.00320774	Adipoq/Akap12/Tcp11/Mif	4
GO:0032094	BP	GO:0032094	response to food	4/348	38/29008	0.00108913	0.00575426	0.00320774	Cartpt/Npy/Mt3/Slc16a1	4
GO:0045879	BP	GO:0045879	negative regulation of smoothened signaling pathway	4/348	38/29008	0.00108913	0.00575426	0.00320774	Hhip/Gas1/Serpine2/Gpr37l1	4
GO:1902229	BP	GO:1902229	regulation of intrinsic apoptotic signaling pathway in response to DNA damage	4/348	38/29008	0.00108913	0.00575426	0.00320774	Ackr3/Clu/Cxcl12/Mif	4
GO:0098930	BP	GO:0098930	axonal transport	5/348	65/29008	0.00110627	0.00583738	0.00325407	Map2/Map1a/Hspb1/Dlg2/Sod1	5
GO:0006839	BP	GO:0006839	mitochondrial transport	9/348	212/29008	0.00111004	0.00584986	0.00326103	Slc1a3/Ier3/Camk2a/Gclc/Atp5o/Hsp90aa1/Bag3/Sfxn1/Chchd10	9
GO:0072659	BP	GO:0072659	protein localization to plasma membrane	11/348	301/29008	0.00111184	0.00585192	0.00326218	Adipoq/Prnp/Tnik/Kcnb1/Gas6/Egfr/Camk2a/Nsg1/Lrp1/Bsg/Atp1b1	11
GO:0090559	BP	GO:0090559	regulation of membrane permeability	6/348	97/29008	0.00112894	0.00593443	0.00330817	Ier3/Mt3/Camk2a/Gclc/Lbp/Chchd10	6
GO:0045216	BP	GO:0045216	cell-cell junction organization	9/348	213/29008	0.00114706	0.00601446	0.00335279	Cdh11/Gja1/Tgfb2/Pmp22/Cldn11/Gjb6/Ace/Cd9/Gjb2	9
GO:0098742	BP	GO:0098742	cell-cell adhesion via plasma-membrane adhesion molecules	9/348	213/29008	0.00114706	0.00601446	0.00335279	Cdh11/Klf4/Adipoq/Tgfb2/Ptprd/Sparcl1/Mbp/Gpc6/Bsg	9
GO:0060761	BP	GO:0060761	negative regulation of response to cytokine stimulus	5/348	66/29008	0.00118534	0.00620736	0.00346032	Klf4/Adipoq/Slit2/Gas6/Ecm1	5
GO:0002690	BP	GO:0002690	positive regulation of leukocyte chemotaxis	6/348	98/29008	0.00119064	0.00621163	0.0034627	Ptn/Gas6/Cxcl14/Thbs1/Lbp/Cxcl12	6
GO:0014033	BP	GO:0014033	neural crest cell differentiation	6/348	98/29008	0.00119064	0.00621163	0.0034627	Foxc1/Bmp4/Cited2/Hes1/Kitl/Fn1	6
GO:0062014	BP	GO:0062014	negative regulation of small molecule metabolic process	6/348	98/29008	0.00119064	0.00621163	0.0034627	Lepr/Adipoq/Ier3/Dbi/Bmp5/Sod1	6
GO:0001706	BP	GO:0001706	endoderm formation	4/348	39/29008	0.00120224	0.00623305	0.00347464	Dusp1/Col12a1/Fn1/Col5a2	4
GO:0060351	BP	GO:0060351	cartilage development involved in endochondral bone morphogenesis	4/348	39/29008	0.00120224	0.00623305	0.00347464	Zmpste24/Col1a1/Thbs1/Serpinh1	4
GO:0070570	BP	GO:0070570	regulation of neuron projection regeneration	4/348	39/29008	0.00120224	0.00623305	0.00347464	Klf4/Ptn/Lrp1/Prrx1	4
GO:0090049	BP	GO:0090049	regulation of cell migration involved in sprouting angiogenesis	4/348	39/29008	0.00120224	0.00623305	0.00347464	Rhoj/Ptgs2/Klf4/Thbs1	4
GO:1903670	BP	GO:1903670	regulation of sprouting angiogenesis	4/348	39/29008	0.00120224	0.00623305	0.00347464	Rhoj/Klf4/Thbs1/S100a1	4
GO:0015701	BP	GO:0015701	bicarbonate transport	3/348	18/29008	0.00122188	0.00628007	0.00350085	Slc4a10/Slc4a4/Slc26a7	3
GO:0043217	BP	GO:0043217	myelin maintenance	3/348	18/29008	0.00122188	0.00628007	0.00350085	Clu/Ndrg1/Sod1	3
GO:0061307	BP	GO:0061307	cardiac neural crest cell differentiation involved in heart development	3/348	18/29008	0.00122188	0.00628007	0.00350085	Bmp4/Cited2/Hes1	3
GO:0061318	BP	GO:0061318	renal filtration cell differentiation	3/348	18/29008	0.00122188	0.00628007	0.00350085	Lamb2/Bmp4/Adipoq	3
GO:0072112	BP	GO:0072112	glomerular visceral epithelial cell differentiation	3/348	18/29008	0.00122188	0.00628007	0.00350085	Lamb2/Bmp4/Adipoq	3
GO:0072311	BP	GO:0072311	glomerular epithelial cell differentiation	3/348	18/29008	0.00122188	0.00628007	0.00350085	Lamb2/Bmp4/Adipoq	3
GO:0097623	BP	GO:0097623	potassium ion export across plasma membrane	3/348	18/29008	0.00122188	0.00628007	0.00350085	Kcne4/Kcnb1/Kcnk5	3
GO:0045333	BP	GO:0045333	cellular respiration	9/348	215/29008	0.00122409	0.00628367	0.00350286	Slc1a3/Ndufa12/Cisd1/Uqcc2/Atp5o/Nr4a3/Cycs/Coq7/Chchd10	9
GO:0051348	BP	GO:0051348	negative regulation of transferase activity	10/348	259/29008	0.00122938	0.00630301	0.00351364	Bmp4/Gadd45b/Errfi1/Cdkn1a/Gadd45g/Adipoq/Dusp1/Camk2n1/Hspb1/Pcp4	10
GO:1903169	BP	GO:1903169	regulation of calcium ion transmembrane transport	8/348	174/29008	0.00125204	0.00641007	0.00357332	Bmp4/Tgfb2/Prnp/Atp1a2/Plp1/Dbi/Atp1b1/S100a1	8
GO:0001938	BP	GO:0001938	positive regulation of endothelial cell proliferation	6/348	99/29008	0.00125488	0.00641007	0.00357332	Bmp4/Nr4a1/F3/Ecm1/Fgfr1/Cxcl12	6
GO:1902882	BP	GO:1902882	regulation of response to oxidative stress	6/348	99/29008	0.00125488	0.00641007	0.00357332	Fzd1/P4hb/Gpr37l1/Hspb1/Nr4a3/Sod1	6
GO:0006606	BP	GO:0006606	protein import into nucleus	8/348	175/29008	0.00129862	0.00662537	0.00369334	Ptgs2/Bmp4/Cdkn1a/Lmna/Angpt1/Zic1/Bag3/Pttg1ip	8
GO:0031647	BP	GO:0031647	regulation of protein stability	11/348	307/29008	0.00130177	0.0066264	0.00369391	Plpp3/Prnp/Lmna/Mt3/Clu/Atp1b2/Cct3/Hsp90aa1/Atp1b1/Bag3/Id1	11
GO:0002274	BP	GO:0002274	myeloid leukocyte activation	10/348	261/29008	0.00130201	0.0066264	0.00369391	Npy/Cplx2/Clu/Thbs1/Lbp/Nr4a3/Rora/Ndrg1/Ptgds/Slc7a2	10
GO:0031623	BP	GO:0031623	receptor internalization	7/348	136/29008	0.00131136	0.00666579	0.00371587	Nedd4/Sfrp4/Ackr3/Snap25/Angpt1/Adm/Cd9	7
GO:1902108	BP	GO:1902108	regulation of mitochondrial membrane permeability involved in apoptotic process	4/348	40/29008	0.00132332	0.00671838	0.00374519	Ier3/Camk2a/Gclc/Chchd10	4
GO:0042246	BP	GO:0042246	tissue regeneration	5/348	68/29008	0.00135593	0.00686719	0.00382814	Gja1/Cdkn1a/Ptn/Igsf10/Cd9	5
GO:0050433	BP	GO:0050433	regulation of catecholamine secretion	5/348	68/29008	0.00135593	0.00686719	0.00382814	Cartpt/Kcnb1/Pcp4/Syt1/Cxcl12	5
GO:0002761	BP	GO:0002761	regulation of myeloid leukocyte differentiation	7/348	137/29008	0.00136804	0.00692007	0.00385762	Cartpt/Adipoq/Fos/Nme1/Id2/Rbp1/Kitl	7
GO:0043502	BP	GO:0043502	regulation of muscle adaptation	6/348	101/29008	0.00139129	0.00700998	0.00390774	Igfbp5/Errfi1/Klf4/Lmna/Nr4a3/Pde5a	6
GO:0050772	BP	GO:0050772	positive regulation of axonogenesis	6/348	101/29008	0.00139129	0.00700998	0.00390774	Plxna4/Ntrk2/Map1b/Lrp1/Fn1/Cxcl12	6
GO:0060021	BP	GO:0060021	roof of mouth development	6/348	101/29008	0.00139129	0.00700998	0.00390774	Fzd2/Tgfb2/Pdgfra/Gas1/Fzd1/Prrx1	6
GO:0035107	BP	GO:0035107	appendage morphogenesis	8/348	177/29008	0.00139593	0.00700998	0.00390774	Gja1/Bmp4/Tgfb2/Gas1/Fgfr2/Fgfr1/Prrx1/Col3a1	8
GO:0035108	BP	GO:0035108	limb morphogenesis	8/348	177/29008	0.00139593	0.00700998	0.00390774	Gja1/Bmp4/Tgfb2/Gas1/Fgfr2/Fgfr1/Prrx1/Col3a1	8
GO:1902904	BP	GO:1902904	negative regulation of supramolecular fiber organization	8/348	177/29008	0.00139593	0.00700998	0.00390774	Myoc/Slit2/Fkbp4/Map2/Map1a/Stmn1/Clu/Map1b	8
GO:0071375	BP	GO:0071375	cellular response to peptide hormone stimulus	10/348	264/29008	0.00141749	0.00710969	0.00396332	Socs2/Nr4a1/Nr4a2/Adipoq/Bglap/Camk2a/Bglap2/Nr4a3/Anxa5/Eprs	10
GO:0042303	BP	GO:0042303	molting cycle	7/348	138/29008	0.00142661	0.00712963	0.00397444	Ptgs2/Igfbp5/Tgfb2/Zmpste24/Egfr/Dbi/Fgfr2	7
GO:0042633	BP	GO:0042633	hair cycle	7/348	138/29008	0.00142661	0.00712963	0.00397444	Ptgs2/Igfbp5/Tgfb2/Zmpste24/Egfr/Dbi/Fgfr2	7
GO:0055076	BP	GO:0055076	transition metal ion homeostasis	7/348	138/29008	0.00142661	0.00712963	0.00397444	Cp/Mt2/Prnp/Mt1/Cybrd1/Mt3/Sod1	7
GO:0010544	BP	GO:0010544	negative regulation of platelet activation	3/348	19/29008	0.00143815	0.00713123	0.00397533	Pdgfra/Serpine2/Cd9	3
GO:0021924	BP	GO:0021924	cell proliferation in external granule layer	3/348	19/29008	0.00143815	0.00713123	0.00397533	Gpr37l1/Rora/Atf5	3
GO:0021930	BP	GO:0021930	cerebellar granule cell precursor proliferation	3/348	19/29008	0.00143815	0.00713123	0.00397533	Gpr37l1/Rora/Atf5	3
GO:0034349	BP	GO:0034349	glial cell apoptotic process	3/348	19/29008	0.00143815	0.00713123	0.00397533	Pmp22/Gas6/Akap12	3
GO:0098719	BP	GO:0098719	sodium ion import across plasma membrane	3/348	19/29008	0.00143815	0.00713123	0.00397533	Slc12a2/Slc6a1/Slc9a2	3
GO:1904754	BP	GO:1904754	positive regulation of vascular associated smooth muscle cell migration	3/348	19/29008	0.00143815	0.00713123	0.00397533	Igfbp5/Lrp1/Nr4a3	3
GO:0051926	BP	GO:0051926	negative regulation of calcium ion transport	5/348	69/29008	0.00144771	0.00713123	0.00397533	Ptgs2/Tgfb2/Atp1a2/Ace/Hes1	5
GO:0150116	BP	GO:0150116	regulation of cell-substrate junction organization	5/348	69/29008	0.00144771	0.00713123	0.00397533	Myoc/Col16a1/Gpm6b/Enpp2/Lrp1	5
GO:1902895	BP	GO:1902895	positive regulation of pri-miRNA transcription by RNA polymerase II	5/348	69/29008	0.00144771	0.00713123	0.00397533	Bmp4/Egr1/Klf4/Tgfb2/Fos	5
GO:0001709	BP	GO:0001709	cell fate determination	4/348	41/29008	0.00145266	0.00713123	0.00397533	Bmp4/Chrdl1/Hes1/Prrx1	4
GO:0006636	BP	GO:0006636	unsaturated fatty acid biosynthetic process	4/348	41/29008	0.00145266	0.00713123	0.00397533	Ptgs2/Scd1/Mif/Ptgds	4
GO:0007431	BP	GO:0007431	salivary gland development	4/348	41/29008	0.00145266	0.00713123	0.00397533	Egfr/Fgfr2/Fgfr1/Nfib	4
GO:0060603	BP	GO:0060603	mammary gland duct morphogenesis	4/348	41/29008	0.00145266	0.00713123	0.00397533	Slc12a2/Vdr/Slit2/Fgfr2	4
GO:0071604	BP	GO:0071604	transforming growth factor beta production	4/348	41/29008	0.00145266	0.00713123	0.00397533	Ptgs2/Tgfb2/Fn1/Col3a1	4
GO:2000279	BP	GO:2000279	negative regulation of DNA biosynthetic process	4/348	41/29008	0.00145266	0.00713123	0.00397533	Gja1/Cdkn1a/Adipoq/Dusp1	4
GO:0006898	BP	GO:0006898	receptor-mediated endocytosis	10/348	265/29008	0.00145779	0.00714796	0.00398466	Adipoq/Nedd4/Sfrp4/Ackr3/Snap25/Angpt1/Clu/Adm/Cd9/Lrp1	10
GO:0060395	BP	GO:0060395	SMAD protein signal transduction	6/348	102/29008	0.00146359	0.00715955	0.00399112	Bmp4/Tgfb2/Fos/Gdf10/Lrp1/Bmp5	6
GO:0150115	BP	GO:0150115	cell-substrate junction organization	6/348	102/29008	0.00146359	0.00715955	0.00399112	Myoc/Col16a1/Gpm6b/Enpp2/Lrp1/Fn1	6
GO:0048639	BP	GO:0048639	positive regulation of developmental growth	9/348	221/29008	0.00148058	0.00723414	0.0040327	Ncam1/Fgfr2/Syt1/Map1b/Lrp1/Fgfr1/Fn1/Slc23a2/Cxcl12	9
GO:0055123	BP	GO:0055123	digestive system development	7/348	139/29008	0.00148713	0.0072576	0.00404578	Bmp4/Pdgfra/Egfr/Id2/Fgfr2/Hes1/Col3a1	7
GO:0051170	BP	GO:0051170	import into nucleus	8/348	179/29008	0.00149893	0.00729843	0.00406854	Ptgs2/Bmp4/Cdkn1a/Lmna/Angpt1/Zic1/Bag3/Pttg1ip	8
GO:0002064	BP	GO:0002064	epithelial cell development	10/348	266/29008	0.001499	0.00729843	0.00406854	Lamb2/Gja1/Bmp4/Adipoq/Fgfr2/Clic4/Fgfr1/Bmp5/Id1/Sod1	10
GO:2001020	BP	GO:2001020	regulation of response to DNA damage stimulus	9/348	222/29008	0.00152725	0.00742723	0.00414034	Zmpste24/Ackr3/Ier3/Egfr/Pcna/Clu/Cxcl12/Mif/Pttg1ip	9
GO:0071479	BP	GO:0071479	cellular response to ionizing radiation	5/348	70/29008	0.00154397	0.00749981	0.0041808	Egr1/Cdkn1a/Zmpste24/Ccnd2/Rhob	5
GO:0007616	BP	GO:0007616	long-term memory	4/348	42/29008	0.00159055	0.00769909	0.00429189	Egr1/Ccnd2/Snap25/Ntrk2	4
GO:0098801	BP	GO:0098801	regulation of renal system process	4/348	42/29008	0.00159055	0.00769909	0.00429189	Gja1/Adipoq/Gas6/Ace	4
GO:1900744	BP	GO:1900744	regulation of p38MAPK cascade	4/348	42/29008	0.00159055	0.00769909	0.00429189	Bmp4/Gadd45b/Gadd45g/Dusp1	4
GO:0010639	BP	GO:0010639	negative regulation of organelle organization	12/348	364/29008	0.00161771	0.00782146	0.0043601	Myoc/Bmp4/Slit2/Fkbp4/Map2/Ier3/Lmna/Map1a/Stmn1/Gclc/Fgfr2/Map1b	12
GO:0001541	BP	GO:0001541	ovarian follicle development	5/348	71/29008	0.00164486	0.00793427	0.00442299	Foxc1/Bmp4/Angpt1/Kitl/Sod1	5
GO:0050432	BP	GO:0050432	catecholamine secretion	5/348	71/29008	0.00164486	0.00793427	0.00442299	Cartpt/Kcnb1/Pcp4/Syt1/Cxcl12	5
GO:0003159	BP	GO:0003159	morphogenesis of an endothelium	3/348	20/29008	0.00167699	0.00799648	0.00445767	Bmp4/Rhob/Bsg	3
GO:0010763	BP	GO:0010763	positive regulation of fibroblast migration	3/348	20/29008	0.00167699	0.00799648	0.00445767	Akap12/Thbs1/Fgfr1	3
GO:0010766	BP	GO:0010766	negative regulation of sodium ion transport	3/348	20/29008	0.00167699	0.00799648	0.00445767	Nedd4/Atp1a2/Serpine2	3
GO:0021534	BP	GO:0021534	cell proliferation in hindbrain	3/348	20/29008	0.00167699	0.00799648	0.00445767	Gpr37l1/Rora/Atf5	3
GO:0044321	BP	GO:0044321	response to leptin	3/348	20/29008	0.00167699	0.00799648	0.00445767	Lepr/Mt3/Nr4a3	3
GO:0048557	BP	GO:0048557	embryonic digestive tract morphogenesis	3/348	20/29008	0.00167699	0.00799648	0.00445767	Pdgfra/Id2/Fgfr2	3
GO:0061154	BP	GO:0061154	endothelial tube morphogenesis	3/348	20/29008	0.00167699	0.00799648	0.00445767	Bmp4/Rhob/Bsg	3
GO:0072243	BP	GO:0072243	metanephric nephron epithelium development	3/348	20/29008	0.00167699	0.00799648	0.00445767	Lamb2/Adipoq/Hes1	3
GO:1901028	BP	GO:1901028	regulation of mitochondrial outer membrane permeabilization involved in apoptotic signaling pathway	3/348	20/29008	0.00167699	0.00799648	0.00445767	Ier3/Gclc/Chchd10	3
GO:1902430	BP	GO:1902430	negative regulation of amyloid-beta formation	3/348	20/29008	0.00167699	0.00799648	0.00445767	Prnp/Ntrk2/Clu	3
GO:0045786	BP	GO:0045786	negative regulation of cell cycle	12/348	367/29008	0.00173216	0.00824618	0.00459687	Ptgs2/Foxc1/Bmp4/Nr4a1/Klf4/Cdkn1a/Camk2n1/Ier3/Gas1/Fgfr2/Rhob/Atf5	12
GO:0042220	BP	GO:0042220	response to cocaine	4/348	43/29008	0.00173729	0.00824618	0.00459687	Slc1a3/Slc1a2/Homer2/Ncam1	4
GO:0048730	BP	GO:0048730	epidermis morphogenesis	4/348	43/29008	0.00173729	0.00824618	0.00459687	Igfbp5/Klf4/Tgfb2/Fgfr2	4
GO:1990748	BP	GO:1990748	cellular detoxification	4/348	43/29008	0.00173729	0.00824618	0.00459687	Mt3/Abcg2/Gstm5/Sod1	4
GO:0010633	BP	GO:0010633	negative regulation of epithelial cell migration	5/348	72/29008	0.00175051	0.00829	0.0046213	Klf4/Slit2/Serpinf1/Dcn/Thbs1	5
GO:0055008	BP	GO:0055008	cardiac muscle tissue morphogenesis	5/348	72/29008	0.00175051	0.00829	0.0046213	Foxc1/Tgfb2/Col11a1/Angpt1/Fgfr2	5
GO:0006821	BP	GO:0006821	chloride transport	6/348	106/29008	0.0017818	0.00841901	0.00469321	Slc12a2/Prnp/Slc1a3/Slc6a1/Clic4/Slc26a7	6
GO:0015844	BP	GO:0015844	monoamine transport	6/348	106/29008	0.0017818	0.00841901	0.00469321	Cartpt/Gpm6b/Kcnb1/Pcp4/Syt1/Cxcl12	6
GO:0045927	BP	GO:0045927	positive regulation of growth	11/348	321/29008	0.00185013	0.00873195	0.00486766	Tgfb2/Egfr/Ncam1/Fgfr2/Syt1/Map1b/Lrp1/Fgfr1/Fn1/Slc23a2/Cxcl12	11
GO:0033555	BP	GO:0033555	multicellular organismal response to stress	6/348	107/29008	0.00186896	0.00881082	0.00491163	Gja1/Nr4a2/Atp1a2/Ncam1/Dbi/Thbs1	6
GO:1903038	BP	GO:1903038	negative regulation of leukocyte cell-cell adhesion	7/348	145/29008	0.00189342	0.00891603	0.00497028	Bmp4/Klf4/Prnp/Fgl2/Hspb1/Cxcl12/Pde5a	7
GO:0032388	BP	GO:0032388	positive regulation of intracellular transport	8/348	186/29008	0.0019078	0.00897358	0.00500236	Ptgs2/Nedd4/Prnp/Kcnb1/Map2/Gas6/Zic1/Bag3	8
GO:0003177	BP	GO:0003177	pulmonary valve development	3/348	21/29008	0.00193921	0.00903949	0.0050391	Bmp4/Tgfb2/Slit2	3
GO:0032095	BP	GO:0032095	regulation of response to food	3/348	21/29008	0.00193921	0.00903949	0.0050391	Cartpt/Npy/Mt3	3
GO:0035584	BP	GO:0035584	calcium-mediated signaling using intracellular calcium source	3/348	21/29008	0.00193921	0.00903949	0.0050391	Prnp/Homer2/Ntrk2	3
GO:0051900	BP	GO:0051900	regulation of mitochondrial depolarization	3/348	21/29008	0.00193921	0.00903949	0.0050391	Myoc/Dcn/Gclc	3
GO:0060307	BP	GO:0060307	regulation of ventricular cardiac muscle cell membrane repolarization	3/348	21/29008	0.00193921	0.00903949	0.0050391	Kcne4/Gja1/Zmpste24	3
GO:0071676	BP	GO:0071676	negative regulation of mononuclear cell migration	3/348	21/29008	0.00193921	0.00903949	0.0050391	Dusp1/Slit2/Nbl1	3
GO:0140448	BP	GO:0140448	signaling receptor ligand precursor processing	3/348	21/29008	0.00193921	0.00903949	0.0050391	Mme/Cpe/Pcsk1n	3
GO:2000353	BP	GO:2000353	positive regulation of endothelial cell apoptotic process	3/348	21/29008	0.00193921	0.00903949	0.0050391	Bmp4/Pdcd4/Thbs1	3
GO:0014897	BP	GO:0014897	striated muscle hypertrophy	6/348	108/29008	0.00195931	0.00912299	0.00508565	Myoc/Igfbp5/Errfi1/Lmna/Nr4a3/Pde5a	6
GO:0046824	BP	GO:0046824	positive regulation of nucleocytoplasmic transport	5/348	74/29008	0.0019766	0.0091932	0.00512479	Ptgs2/Nedd4/Gas6/Zic1/Bag3	5
GO:0001659	BP	GO:0001659	temperature homeostasis	8/348	188/29008	0.00203944	0.00947486	0.0052818	Ptgs2/Gja1/Egr1/Lepr/Gadd45g/Adipoq/Scd1/Id1	8
GO:0014003	BP	GO:0014003	oligodendrocyte development	4/348	45/29008	0.00205845	0.0095525	0.00532508	Plp1/Ckap5/Id2/Clu	4
GO:0048645	BP	GO:0048645	animal organ formation	5/348	75/29008	0.00209732	0.00971118	0.00541354	Bmp4/Fgfr2/Cited2/Hes1/Fgfr1	5
GO:0080164	BP	GO:0080164	regulation of nitric oxide metabolic process	5/348	75/29008	0.00209732	0.00971118	0.00541354	Ptgs2/Klf4/Npy/Clu/Hsp90aa1	5
GO:1904062	BP	GO:1904062	regulation of cation transmembrane transport	12/348	376/29008	0.00211611	0.0097873	0.00545597	Kcne4/Bmp4/Tgfb2/Nedd4/Prnp/Atp1a2/Plp1/Dbi/Ndufa4/Atp1b2/Atp1b1/S100a1	12
GO:0002526	BP	GO:0002526	acute inflammatory response	6/348	110/29008	0.00214989	0.00989949	0.00551851	Ptgs2/Npy/F3/Serpinb9/Lbp/Fn1	6
GO:0014896	BP	GO:0014896	muscle hypertrophy	6/348	110/29008	0.00214989	0.00989949	0.00551851	Myoc/Igfbp5/Errfi1/Lmna/Nr4a3/Pde5a	6
GO:0032760	BP	GO:0032760	positive regulation of tumor necrosis factor production	6/348	110/29008	0.00214989	0.00989949	0.00551851	Hspb1/Akap12/Clu/Thbs1/Lbp/Mif	6
GO:0055006	BP	GO:0055006	cardiac cell development	6/348	110/29008	0.00214989	0.00989949	0.00551851	Bmp4/Pdgfra/Zmpste24/Lmna/Pdcd4/Myh10	6
GO:0062023	CC	GO:0062023	collagen-containing extracellular matrix	58/355	393/28886	5.87401e-45	2.24387e-42	1.53961e-42	Mgp/Col25a1/Lamb2/Loxl2/Myoc/Col8a1/Col23a1/Tgfb2/Col16a1/Lgalsl/Col8a2/Sparc/Col11a1/Ptprz1/Ccdc80/Adamts2/Slit2/Ptn/Pmp22/Serpinf1/Fgl2/Mfap4/Col1a2/Smoc2/Adamtsl1/Htra1/Col6a2/Dcn/Tnc/F3/Thbs2/Col1a1/Sparcl1/Serpine2/Angpt1/Igfbp7/Col12a1/Ecm1/Serping1/Serpinb9/Fgfr2/Thbs1/Bgn/Serpinh1/Smoc1/Fmod/Gpc6/Ogn/Fn1/Timp3/Anxa5/Col5a2/Lox/Igfbp6/Col3a1/Mfap5/Efemp1/Col6a1	58
GO:0005581	CC	GO:0005581	collagen trimer	17/355	81/28886	1.42864e-16	2.72869e-14	1.87226e-14	Col25a1/Col8a1/Col23a1/Adipoq/Col16a1/Col8a2/Col11a1/Col1a2/Col6a2/Dcn/Col1a1/Col12a1/Col5a2/Lox/Col3a1/Scara3/Col6a1	17
GO:0043209	CC	GO:0043209	myelin sheath	23/355	215/28886	3.35189e-15	4.26807e-13	2.92849e-13	Myoc/Ckb/Pmp22/Atp1a2/Plp1/Snap25/Pebp1/Ncam1/Nme1/Hspa9/Mbp/Cldn11/Cct3/Atp5o/Mobp/Hsp90aa1/Ndrg1/Atp1b1/Tubb4b/Mif/Cycs/Sod1/Gstm1	23
GO:0005604	CC	GO:0005604	basement membrane	17/355	119/28886	1.18841e-13	1.13493e-11	7.7872e-12	Lamb2/Loxl2/Col8a1/Tgfb2/Col8a2/Sparc/Ccdc80/Ptn/Pmp22/Serpinf1/Smoc2/Tnc/Thbs2/Smoc1/Fn1/Timp3/Efemp1	17
GO:0005583	CC	GO:0005583	fibrillar collagen trimer	6/355	11/28886	1.44899e-09	9.22525e-08	6.32981e-08	Col16a1/Col11a1/Col1a2/Col1a1/Col5a2/Col3a1	6
GO:0098643	CC	GO:0098643	banded collagen fibril	6/355	11/28886	1.44899e-09	9.22525e-08	6.32981e-08	Col16a1/Col11a1/Col1a2/Col1a1/Col5a2/Col3a1	6
GO:0005791	CC	GO:0005791	rough endoplasmic reticulum	11/355	89/28886	1.2855e-08	7.01518e-07	4.81339e-07	Map2/Rpn1/Pebp1/Mt3/Ntrk2/Bglap/Bglap2/Nucb1/Arsb/Rpn2/Ptgds	11
GO:0150034	CC	GO:0150034	distal axon	20/355	371/28886	4.32838e-08	2.0668e-06	1.41811e-06	Ptprz1/Npy/Prnp/Fkbp4/Map2/Slc4a10/Snap25/Pebp1/Ncam1/Cplx2/Ntrk2/Clu/Unc5c/Gpm6a/Map1b/Lrp1/Hsp90aa1/Anxa5/Myh10/Calb2	20
GO:0098644	CC	GO:0098644	complex of collagen trimers	6/355	18/28886	5.41365e-08	2.29779e-06	1.57661e-06	Col16a1/Col11a1/Col1a2/Col1a1/Col5a2/Col3a1	6
GO:0045121	CC	GO:0045121	membrane raft	20/355	392/28886	1.0604e-07	3.83701e-06	2.63273e-06	Ptgs2/Mme/Plpp3/Gja1/Nedd4/Vdr/Cpe/Stoml3/Gpm6b/Prnp/Atp1a2/Slc1a2/Snap25/Egfr/Angpt1/Tubb5/Serpinh1/Abcg2/Bsg/Atp1b1	20
GO:0098857	CC	GO:0098857	membrane microdomain	20/355	393/28886	1.1049e-07	3.83701e-06	2.63273e-06	Ptgs2/Mme/Plpp3/Gja1/Nedd4/Vdr/Cpe/Stoml3/Gpm6b/Prnp/Atp1a2/Slc1a2/Snap25/Egfr/Angpt1/Tubb5/Serpinh1/Abcg2/Bsg/Atp1b1	20
GO:0030426	CC	GO:0030426	growth cone	13/355	201/28886	1.39102e-06	4.42807e-05	3.03827e-05	Ptprz1/Fkbp4/Map2/Snap25/Ncam1/Ntrk2/Clu/Unc5c/Gpm6a/Map1b/Lrp1/Hsp90aa1/Myh10	13
GO:0030427	CC	GO:0030427	site of polarized growth	13/355	208/28886	2.03758e-06	5.98735e-05	4.10816e-05	Ptprz1/Fkbp4/Map2/Snap25/Ncam1/Ntrk2/Clu/Unc5c/Gpm6a/Map1b/Lrp1/Hsp90aa1/Myh10	13
GO:0045177	CC	GO:0045177	apical part of cell	20/355	483/28886	2.75538e-06	7.51826e-05	5.15857e-05	Kcne4/Slc12a2/Gja1/Tnik/Slc47a1/Slc4a10/Homer2/Cybrd1/Pebp1/Atp1b2/Gjb6/Clic4/Slc16a1/Cd9/Abcg2/Lrp1/Fn1/Slc23a2/Atp1b1/Spp1	20
GO:0098858	CC	GO:0098858	actin-based cell projection	13/355	226/28886	5.07386e-06	0.000123022	8.44101e-05	Pdgfra/Nedd4/Ptprz1/Map2/Homer2/Snap25/Angpt1/Enah/Unc5c/Gpm6a/Clic4/Kitl/Calb2	13
GO:0045178	CC	GO:0045178	basal part of cell	15/355	299/28886	5.15274e-06	0.000123022	8.44101e-05	Plpp3/Slc12a2/Slc47a1/Slc1a3/Slc4a10/Egfr/Slc4a4/Cldn11/Ace/Slc26a7/Slc16a1/Lrp1/Slc23a2/Dlg2/Atp1b1	15
GO:0009925	CC	GO:0009925	basal plasma membrane	14/355	274/28886	8.62711e-06	0.000193856	0.000133012	Plpp3/Slc12a2/Slc47a1/Slc1a3/Slc4a10/Egfr/Slc4a4/Ace/Slc26a7/Slc16a1/Lrp1/Slc23a2/Dlg2/Atp1b1	14
GO:0044304	CC	GO:0044304	main axon	8/355	84/28886	9.30522e-06	0.000194354	0.000133354	Myoc/Map2/Slc1a2/Map1a/Mgll/Mbp/Map1b/Dlg2	8
GO:0043204	CC	GO:0043204	perikaryon	10/355	140/28886	9.66684e-06	0.000194354	0.000133354	Cpe/Npy/Kcnb1/Ckap5/Ntrk2/Hspb1/Bglap/Bglap2/Map1b/Anxa5	10
GO:0016323	CC	GO:0016323	basolateral plasma membrane	13/355	244/28886	1.15792e-05	0.000221163	0.000151749	Plpp3/Slc12a2/Slc47a1/Slc1a3/Slc4a10/Egfr/Slc4a4/Slc26a7/Slc16a1/Lrp1/Slc23a2/Dlg2/Atp1b1	13
GO:0016328	CC	GO:0016328	lateral plasma membrane	7/355	64/28886	1.35883e-05	0.000247178	0.000169598	Slc12a2/Gja1/Atp1b2/Nsg1/Slc16a1/Gjb2/Atp1b1	7
GO:0031252	CC	GO:0031252	cell leading edge	17/355	411/28886	1.56392e-05	0.000271553	0.000186323	S100b/Ptprz1/Kcnb1/Map2/Slc1a2/Snap25/Egfr/Mylk/Nme1/P4hb/Enah/Mcf2l/Unc5c/Hsp90aa1/Kitl/Myh10/Cyth3	17
GO:0043197	CC	GO:0043197	dendritic spine	11/355	198/28886	3.71398e-05	0.000616844	0.000423241	Palmd/Nedd4/Ptprz1/Nrgn/Atp1a2/Slc1a3/Slc1a2/Mt3/Ntrk2/Camk2a/Myh10	11
GO:0098984	CC	GO:0098984	neuron to neuron synapse	15/355	359/28886	4.389e-05	0.000684807	0.000469873	Prnp/Nrgn/Ptprd/Map2/Camk2n1/Homer2/Map1a/Dlgap1/Mt3/Ntrk2/Hspb1/Camk2a/Atp1b2/Map1b/Dlg2	15
GO:0098978	CC	GO:0098978	glutamatergic synapse	14/355	319/28886	4.6403e-05	0.000684807	0.000469873	Cdh11/Nedd4/Tnik/Ptprd/Slc1a2/Homer2/Snap25/Dlgap1/Sparcl1/Cplx2/Nsg1/Syt1/Dlg2/Myh10	14
GO:0044309	CC	GO:0044309	neuron spine	11/355	203/28886	4.66099e-05	0.000684807	0.000469873	Palmd/Nedd4/Ptprz1/Nrgn/Atp1a2/Slc1a3/Slc1a2/Mt3/Ntrk2/Camk2a/Myh10	11
GO:0016324	CC	GO:0016324	apical plasma membrane	15/355	365/28886	5.29411e-05	0.000749018	0.000513931	Kcne4/Slc12a2/Gja1/Tnik/Slc47a1/Slc4a10/Cybrd1/Atp1b2/Gjb6/Slc16a1/Cd9/Abcg2/Fn1/Slc23a2/Atp1b1	15
GO:0044306	CC	GO:0044306	neuron projection terminus	11/355	210/28886	6.33136e-05	0.000863779	0.000592673	Mme/Npy/Prnp/Slc1a2/Slc4a10/Pebp1/Cplx2/Ntrk2/Syt1/Anxa5/Calb2	11
GO:0034399	CC	GO:0034399	nuclear periphery	8/355	115/28886	9.0823e-05	0.00118422	0.000812543	Vdr/Sparc/Map2/Psip1/Lmna/Pcna/Hes1/Clic4	8
GO:0031091	CC	GO:0031091	platelet alpha granule	4/355	20/28886	9.30019e-05	0.00118422	0.000812543	Sparc/Thbs2/Serpine2/Thbs1	4
GO:0097449	CC	GO:0097449	astrocyte projection	4/355	22/28886	0.000137715	0.001697	0.00116438	Slc1a2/Mt3/Atp1b2/Gjb2	4
GO:0044295	CC	GO:0044295	axonal growth cone	5/355	42/28886	0.000159596	0.00190517	0.00130721	Fkbp4/Snap25/Gpm6a/Lrp1/Hsp90aa1	5
GO:0030175	CC	GO:0030175	filopodium	7/355	98/28886	0.000211892	0.00242284	0.00166241	Ptprz1/Map2/Snap25/Enah/Unc5c/Gpm6a/Kitl	7
GO:0042383	CC	GO:0042383	sarcolemma	9/355	165/28886	0.000215646	0.00242284	0.00166241	Vdr/Atp1a2/Col6a2/Slc38a2/Bgn/Bsg/Atp1b1/Anxa5/Col6a1	9
GO:0014069	CC	GO:0014069	postsynaptic density	13/355	328/28886	0.000235152	0.00256652	0.00176099	Prnp/Nrgn/Map2/Camk2n1/Homer2/Map1a/Dlgap1/Mt3/Ntrk2/Hspb1/Camk2a/Map1b/Dlg2	13
GO:0005890	CC	GO:0005890	sodium:potassium-exchanging ATPase complex	3/355	11/28886	0.000282252	0.00291302	0.00199874	Atp1a2/Atp1b2/Atp1b1	3
GO:0031970	CC	GO:0031970	organelle envelope lumen	7/355	103/28886	0.000288025	0.00291302	0.00199874	Myoc/Alpl/Tubb5/Uqcc2/Cycs/Sod1/Chchd10	7
GO:0005874	CC	GO:0005874	microtubule	15/355	427/28886	0.000293978	0.00291302	0.00199874	Fkbp4/Map2/Nudc/Map1a/Ckap5/Mt3/Stmn1/Tuba4a/Cct3/Tubb5/Map1b/Ndrg1/Tubb4b/Tubb2a/Tubb2b	15
GO:0030141	CC	GO:0030141	secretory granule	15/355	428/28886	0.000301327	0.00291302	0.00199874	Cartpt/Tgfb2/Cpe/Sparc/Npy/Pcsk1n/Thbs2/Col1a1/Serpine2/Thbs1/Tcp11/Syt1/Lrp1/Bsg/Sod1	15
GO:0032279	CC	GO:0032279	asymmetric synapse	13/355	337/28886	0.000305029	0.00291302	0.00199874	Prnp/Nrgn/Map2/Camk2n1/Homer2/Map1a/Dlgap1/Mt3/Ntrk2/Hspb1/Camk2a/Map1b/Dlg2	13
GO:0030027	CC	GO:0030027	lamellipodium	9/355	175/28886	0.000333405	0.00310636	0.0021314	Ptprz1/Snap25/Mylk/P4hb/Enah/Mcf2l/Unc5c/Kitl/Myh10	9
GO:0097441	CC	GO:0097441	basal dendrite	3/355	12/28886	0.000372912	0.00339172	0.0023272	Map2/Slc4a10/Map1b	3
GO:0098793	CC	GO:0098793	presynapse	16/355	489/28886	0.000408816	0.00362746	0.00248894	Mme/Npy/Prnp/Ptprd/Slc1a2/Slc4a10/Snap25/Pebp1/Mt3/Cplx2/Dbi/Ntrk2/Syt1/Dlg2/Anxa5/Calb2	16
GO:0097440	CC	GO:0097440	apical dendrite	4/355	29/28886	0.000417822	0.00362746	0.00248894	Map2/Slc4a10/Clu/Map1b	4
GO:0099572	CC	GO:0099572	postsynaptic specialization	13/355	351/28886	0.000448673	0.00380874	0.00261332	Prnp/Nrgn/Map2/Camk2n1/Homer2/Map1a/Dlgap1/Mt3/Ntrk2/Hspb1/Camk2a/Map1b/Dlg2	13
GO:0019898	CC	GO:0019898	extrinsic component of membrane	12/355	309/28886	0.000485783	0.00403411	0.00276796	Cdh11/Socs2/Errfi1/Snap25/Mgll/Serpine2/Gng13/Gng11/Naaa/Mcf2l/Nucb1/Cyth3	12
GO:0019866	CC	GO:0019866	organelle inner membrane	16/355	500/28886	0.00051994	0.00422589	0.00289955	Ptgs2/Myoc/Slc1a3/Ndufa12/Ndufb2/Ndufa4/Clu/Tmx4/Uqcc2/Atp5o/Cox6b2/Uqcr11/Coq7/Sfxn1/Tmem256/Chchd10	16
GO:0031045	CC	GO:0031045	dense core granule	4/355	31/28886	0.000542921	0.00432075	0.00296463	Cpe/Npy/Syt1/Sod1	4
GO:0090533	CC	GO:0090533	cation-transporting ATPase complex	3/355	14/28886	0.000605835	0.00472304	0.00324067	Atp1a2/Atp1b2/Atp1b1	3
GO:0005921	CC	GO:0005921	gap junction	4/355	33/28886	0.000692549	0.00529108	0.00363042	Gja1/Gjb6/Gjb2/Calb2	4
GO:0005758	CC	GO:0005758	mitochondrial intermembrane space	6/355	90/28886	0.000864137	0.00647256	0.00444108	Myoc/Alpl/Uqcc2/Cycs/Sod1/Chchd10	6
GO:0098533	CC	GO:0098533	ATPase dependent transmembrane transport complex	3/355	16/28886	0.000915209	0.00672327	0.0046131	Atp1a2/Atp1b2/Atp1b1	3
GO:0019867	CC	GO:0019867	outer membrane	9/355	203/28886	0.000968942	0.00685436	0.00470305	Ptgs2/Gja1/Myoc/Prnp/Pebp1/Mt3/Nme1/Cisd1/Fundc2	9
GO:0031968	CC	GO:0031968	organelle outer membrane	9/355	203/28886	0.000968942	0.00685436	0.00470305	Ptgs2/Gja1/Myoc/Prnp/Pebp1/Mt3/Nme1/Cisd1/Fundc2	9
GO:0098862	CC	GO:0098862	cluster of actin-based cell projections	9/355	205/28886	0.00103791	0.00720873	0.00494619	Mme/Homer2/Cybrd1/Slc38a2/Ace/Abcg2/Myh10/Slc9a2/Calb2	9
GO:0005614	CC	GO:0005614	interstitial matrix	3/355	17/28886	0.00110125	0.00751207	0.00515433	Ccdc80/Smoc2/Tnc	3
GO:0097386	CC	GO:0097386	glial cell projection	4/355	38/28886	0.00119043	0.00797799	0.00547402	Slc1a2/Mt3/Atp1b2/Gjb2	4
GO:0005201	MF	GO:0005201	extracellular matrix structural constituent	30/343	149/28438	5.46241e-28	3.20097e-25	2.24246e-25	Col25a1/Lamb2/Col8a1/Col23a1/Adipoq/Col16a1/Col8a2/Sparc/Col11a1/Slit2/Mfap4/Col1a2/Col6a2/Dcn/Tnc/Col1a1/Igfbp7/Col12a1/Ecm1/Thbs1/Bgn/Ogn/Fn1/Col5a2/Igfbp6/Col3a1/Mfap5/Efemp1/Scara3/Col6a1	30
GO:0019838	MF	GO:0019838	growth factor binding	23/343	151/28438	7.61788e-19	2.23204e-16	1.56367e-16	Igfbp5/Igfbp4/Pdgfra/Crim1/Ptprz1/Dusp1/Ptn/Col1a2/Htra1/Egfr/Col1a1/Hspa9/Igfbp7/Htra3/Ntrk2/Esm1/Fgfr2/Thbs1/Pdap1/Fgfr1/Igfbp6/Col3a1/Col6a1	23
GO:0030020	MF	GO:0030020	extracellular matrix structural constituent conferring tensile strength	12/343	38/28438	1.5989e-14	3.12318e-12	2.18797e-12	Col25a1/Col8a1/Col23a1/Col16a1/Col11a1/Col1a2/Col6a2/Col1a1/Col12a1/Col5a2/Col3a1/Col6a1	12
GO:0005539	MF	GO:0005539	glycosaminoglycan binding	21/343	229/28438	7.85775e-13	1.15116e-10	8.06453e-11	Col25a1/Bmp4/Col11a1/Ccdc80/Slit2/Ptn/Prnp/Smoc2/Dcn/Thbs2/Ncam1/Serpine2/Fstl1/Fgfr2/Thbs1/Bgn/Smoc1/Pcolce/Fgfr1/Fn1/Hdgf	21
GO:0008201	MF	GO:0008201	heparin binding	18/343	169/28438	2.78012e-12	3.2583e-10	2.28263e-10	Col25a1/Bmp4/Col11a1/Ccdc80/Slit2/Ptn/Smoc2/Thbs2/Ncam1/Serpine2/Fstl1/Fgfr2/Thbs1/Smoc1/Pcolce/Fgfr1/Fn1/Hdgf	18
GO:1901681	MF	GO:1901681	sulfur compound binding	21/343	280/28438	3.66835e-11	3.58276e-09	2.50993e-09	Col25a1/Bmp4/Col11a1/Ccdc80/Slit2/Ptn/Smoc2/Thbs2/Ncam1/Serpine2/Dbi/Fstl1/Fgfr2/Thbs1/Smoc1/Pcolce/Fgfr1/Fn1/Gstm5/Hdgf/Gstm1	21
GO:0050839	MF	GO:0050839	cell adhesion molecule binding	20/343	295/28438	6.43865e-10	5.39007e-08	3.77605e-08	Cdh11/Plpp3/Lamb2/Col16a1/Cpe/Ptprz1/Ptn/Ptprd/P4hb/Esm1/Thbs1/Cd9/Ibsp/Fgfr1/Fn1/Cxcl12/Ndrg1/Bsg/Col3a1/Spp1	20
GO:0005520	MF	GO:0005520	insulin-like growth factor binding	8/343	29/28438	1.42108e-09	1.04094e-07	7.29238e-08	Igfbp5/Igfbp4/Crim1/Htra1/Igfbp7/Htra3/Esm1/Igfbp6	8
GO:0050840	MF	GO:0050840	extracellular matrix binding	10/343	58/28438	1.78551e-09	1.16257e-07	8.14445e-08	Sparc/Slit2/Smoc2/Dcn/Sparcl1/Ecm1/Thbs1/Bgn/Smoc1/Spp1	10
GO:0005178	MF	GO:0005178	integrin binding	14/343	142/28438	2.11407e-09	1.23885e-07	8.67883e-08	Plpp3/Lamb2/Col16a1/Ptprz1/Ptn/P4hb/Esm1/Thbs1/Cd9/Ibsp/Fn1/Cxcl12/Col3a1/Spp1	14
GO:0048407	MF	GO:0048407	platelet-derived growth factor binding	6/343	12/28438	2.56201e-09	1.36485e-07	9.56155e-08	Pdgfra/Col1a2/Col1a1/Pdap1/Col3a1/Col6a1	6
GO:0005518	MF	GO:0005518	collagen binding	11/343	80/28438	3.34237e-09	1.63219e-07	1.14344e-07	Mrc2/Sparc/Col6a2/Dcn/Map1a/Sparcl1/Thbs1/Serpinh1/Pcolce/Lox/Col6a1	11
GO:0008514	MF	GO:0008514	organic anion transmembrane transporter activity	15/343	184/28438	7.78633e-09	3.50984e-07	2.45884e-07	Gja1/Slc47a1/Slc1a3/Slc1a2/Slc4a10/Slc6a1/Slc6a11/Slc4a4/Slc38a2/Slc26a7/Slc16a1/Abcg2/Slc23a2/Sfxn1/Slc7a2	15
GO:0015081	MF	GO:0015081	sodium ion transmembrane transporter activity	13/343	144/28438	2.3219e-08	9.71881e-07	6.80858e-07	Slc12a2/Atp1a2/Slc1a3/Slc1a2/Slc4a10/Slc6a1/Slc6a11/Slc4a4/Slc38a2/Atp1b2/Slc23a2/Atp1b1/Slc9a2	13
GO:0008509	MF	GO:0008509	anion transmembrane transporter activity	18/343	312/28438	5.63677e-08	2.08342e-06	1.45956e-06	Slc12a2/Gja1/Slc47a1/Slc1a3/Slc1a2/Slc4a10/Slc6a1/Slc6a11/Slc4a4/Slc38a2/Clic4/Slc26a7/Slc16a1/Abcg2/Slc23a2/Slc9a2/Sfxn1/Slc7a2	18
GO:0002020	MF	GO:0002020	protease binding	14/343	184/28438	5.89345e-08	2.08342e-06	1.45956e-06	Prnp/Col1a2/F3/Col1a1/Ecm1/Ntrk2/Mbp/Serpinb9/Lrp1/Sh3pxd2a/Fn1/Timp3/Mif/Col3a1	14
GO:0022853	MF	GO:0022853	active ion transmembrane transporter activity	16/343	246/28438	6.04406e-08	2.08342e-06	1.45956e-06	Slc12a2/Atp1a2/Slc1a3/Slc1a2/Slc4a10/Slc6a1/Slc6a11/Slc4a4/Slc38a2/Atp1b2/Slc26a7/Slc23a2/Atp1b1/Anxa5/Slc9a2/Uqcr11	16
GO:0022804	MF	GO:0022804	active transmembrane transporter activity	20/343	396/28438	9.17193e-08	2.98597e-06	2.09184e-06	Slc12a2/Atp1a2/Slc47a1/Slc1a3/Slc1a2/Slc4a10/Cybrd1/Slc6a1/Slc6a11/Slc4a4/Slc38a2/Atp1b2/Slc26a7/Slc16a1/Abcg2/Slc23a2/Atp1b1/Anxa5/Slc9a2/Uqcr11	20
GO:0015370	MF	GO:0015370	solute:sodium symporter activity	9/343	68/28438	1.28254e-07	3.95561e-06	2.77113e-06	Slc12a2/Slc1a3/Slc1a2/Slc4a10/Slc6a1/Slc6a11/Slc4a4/Slc38a2/Slc23a2	9
GO:0005283	MF	GO:0005283	amino acid:sodium symporter activity	5/343	15/28438	6.74185e-07	1.97536e-05	1.38385e-05	Slc1a3/Slc1a2/Slc6a1/Slc6a11/Slc38a2	5
GO:0048018	MF	GO:0048018	receptor ligand activity	21/343	498/28438	8.55741e-07	2.31662e-05	1.62293e-05	Bmp4/Cartpt/Adipoq/Tgfb2/Slit2/Npy/Ptn/Gas6/Cxcl14/Nbl1/Adm/Gdf10/Ogn/Kitl/Cxcl12/Flrt2/Mif/Bmp5/Hdgf/Spp1/Efemp1	21
GO:0005343	MF	GO:0005343	organic acid:sodium symporter activity	6/343	28/28438	8.87508e-07	2.31662e-05	1.62293e-05	Slc1a3/Slc1a2/Slc6a1/Slc6a11/Slc38a2/Slc23a2	6
GO:0061134	MF	GO:0061134	peptidase regulator activity	15/343	265/28438	9.24091e-07	2.31662e-05	1.62293e-05	Crim1/Serpinf1/Wfdc2/Prnp/Pcsk1n/Gas6/Pebp1/Serpine2/Mt3/Serping1/Serpinb9/Serpinh1/Pcolce/Fn1/Timp3	15
GO:0046943	MF	GO:0046943	carboxylic acid transmembrane transporter activity	12/343	167/28438	9.64741e-07	2.31662e-05	1.62293e-05	Slc47a1/Slc1a3/Slc1a2/Slc6a1/Slc6a11/Slc38a2/Slc26a7/Slc16a1/Abcg2/Slc23a2/Sfxn1/Slc7a2	12
GO:0046873	MF	GO:0046873	metal ion transmembrane transporter activity	19/343	420/28438	1.0202e-06	2.31662e-05	1.62293e-05	Kcne4/Slc12a2/Kcnb1/Atp1a2/Slc1a3/Slc1a2/Slc4a10/Snap25/Slc6a1/Slc6a11/Slc4a4/Slc38a2/Atp1b2/Gpm6a/Kcnk5/Slc23a2/Atp1b1/Anxa5/Slc9a2	19
GO:0005342	MF	GO:0005342	organic acid transmembrane transporter activity	12/343	168/28438	1.02785e-06	2.31662e-05	1.62293e-05	Slc47a1/Slc1a3/Slc1a2/Slc6a1/Slc6a11/Slc38a2/Slc26a7/Slc16a1/Abcg2/Slc23a2/Sfxn1/Slc7a2	12
GO:0005507	MF	GO:0005507	copper ion binding	8/343	68/28438	1.62602e-06	3.52907e-05	2.47231e-05	Loxl2/Cp/Prnp/Mt1/Mt3/S100a5/Lox/Sod1	8
GO:0015294	MF	GO:0015294	solute:cation symporter activity	9/343	94/28438	2.10327e-06	4.40183e-05	3.08373e-05	Slc12a2/Slc1a3/Slc1a2/Slc4a10/Slc6a1/Slc6a11/Slc4a4/Slc38a2/Slc23a2	9
GO:0004866	MF	GO:0004866	endopeptidase inhibitor activity	13/343	215/28438	2.38764e-06	4.82469e-05	3.37997e-05	Crim1/Serpinf1/Wfdc2/Prnp/Pcsk1n/Gas6/Pebp1/Serpine2/Mt3/Serping1/Serpinb9/Serpinh1/Timp3	13
GO:0005416	MF	GO:0005416	amino acid:cation symporter activity	5/343	19/28438	2.50891e-06	4.90075e-05	3.43325e-05	Slc1a3/Slc1a2/Slc6a1/Slc6a11/Slc38a2	5
GO:0030414	MF	GO:0030414	peptidase inhibitor activity	13/343	223/28438	3.57028e-06	6.74898e-05	4.72804e-05	Crim1/Serpinf1/Wfdc2/Prnp/Pcsk1n/Gas6/Pebp1/Serpine2/Mt3/Serping1/Serpinb9/Serpinh1/Timp3	13
GO:0061135	MF	GO:0061135	endopeptidase regulator activity	13/343	231/28438	5.24521e-06	9.60528e-05	6.72905e-05	Crim1/Serpinf1/Wfdc2/Prnp/Pcsk1n/Gas6/Pebp1/Serpine2/Mt3/Serping1/Serpinb9/Serpinh1/Timp3	13
GO:0051087	MF	GO:0051087	chaperone binding	9/343	109/28438	7.1968e-06	0.000127798	8.95295e-05	Slc12a2/Cp/Prnp/Atp1a2/Hspa9/Hes1/Fn1/Bag3/Sod1	9
GO:0015291	MF	GO:0015291	secondary active transmembrane transporter activity	13/343	242/28438	8.66804e-06	0.000148389	0.000103955	Slc12a2/Slc47a1/Slc1a3/Slc1a2/Slc4a10/Slc6a1/Slc6a11/Slc4a4/Slc38a2/Slc26a7/Slc16a1/Slc23a2/Slc9a2	13
GO:0015171	MF	GO:0015171	amino acid transmembrane transporter activity	8/343	85/28438	8.86284e-06	0.000148389	0.000103955	Slc47a1/Slc1a3/Slc1a2/Slc6a1/Slc6a11/Slc38a2/Sfxn1/Slc7a2	8
GO:0015293	MF	GO:0015293	symporter activity	10/343	143/28438	9.88954e-06	0.00016098	0.000112775	Slc12a2/Slc1a3/Slc1a2/Slc4a10/Slc6a1/Slc6a11/Slc4a4/Slc38a2/Slc16a1/Slc23a2	10
GO:0017134	MF	GO:0017134	fibroblast growth factor binding	5/343	26/28438	1.32417e-05	0.000206226	0.000144473	Ptprz1/Hspa9/Fgfr2/Thbs1/Fgfr1	5
GO:0008083	MF	GO:0008083	growth factor activity	10/343	148/28438	1.3373e-05	0.000206226	0.000144473	Bmp4/Tgfb2/Ptn/Gdf10/Ogn/Kitl/Cxcl12/Bmp5/Hdgf/Efemp1	10
GO:0001968	MF	GO:0001968	fibronectin binding	6/343	45/28438	1.6146e-05	0.000242604	0.000169958	Myoc/Igfbp5/Ccdc80/Tnc/Thbs1/Igfbp6	6
GO:0004867	MF	GO:0004867	serine-type endopeptidase inhibitor activity	9/343	129/28438	2.80238e-05	0.000410548	0.000287613	Crim1/Serpinf1/Wfdc2/Pcsk1n/Pebp1/Serpine2/Serping1/Serpinb9/Serpinh1	9
GO:0061629	MF	GO:0061629	RNA polymerase II-specific DNA-binding transcription factor binding	14/343	329/28438	5.27589e-05	0.000754067	0.000528267	Nr4a1/Klf4/Nr4a2/Vdr/Fos/Fkbp4/Pcna/Hspb1/Id2/Cited2/Hes1/Nr4a3/Prrx1/Foxp2	14
GO:0035259	MF	GO:0035259	glucocorticoid receptor binding	4/343	19/28438	6.98499e-05	0.00093746	0.000656744	Nr4a1/Nr4a2/Fkbp4/Nr4a3	4
GO:0140416	MF	GO:0140416	transcription regulator inhibitor activity	4/343	19/28438	6.98499e-05	0.00093746	0.000656744	Id3/Id2/Nfib/Id1	4
GO:1990782	MF	GO:1990782	protein tyrosine kinase binding	8/343	113/28438	7.03895e-05	0.00093746	0.000656744	Gja1/Myoc/Gas6/Pcna/Angpt1/Ntrk2/Hsp90aa1/Anxa5	8
GO:0004714	MF	GO:0004714	transmembrane receptor protein tyrosine kinase activity	6/343	59/28438	7.75172e-05	0.00100945	0.000707174	Pdgfra/Egfr/Ntrk2/Fgfr2/Fgfr1/Efemp1	6
GO:0140297	MF	GO:0140297	DNA-binding transcription factor binding	16/343	431/28438	7.96669e-05	0.00101489	0.000710986	Nr4a1/Klf4/Nr4a2/Vdr/Fos/Fkbp4/Psip1/Cbx5/Pcna/Hspb1/Id2/Cited2/Hes1/Nr4a3/Prrx1/Foxp2	16
GO:0015179	MF	GO:0015179	L-amino acid transmembrane transporter activity	6/343	62/28438	0.000102604	0.00127927	0.000896202	Slc47a1/Slc1a3/Slc1a2/Slc38a2/Sfxn1/Slc7a2	6
GO:0003779	MF	GO:0003779	actin binding	16/343	444/28438	0.000112298	0.00137097	0.000960444	Map2/Homer2/Map1a/Egfr/Mylk/Cald1/P4hb/Enah/Gjb6/Ace/Gbp2/Map1b/Mobp/Myh10/Hdgf/Tpm4	16
GO:0015079	MF	GO:0015079	potassium ion transmembrane transporter activity	9/343	156/28438	0.000122757	0.00146807	0.00102847	Kcne4/Slc12a2/Kcnb1/Atp1a2/Snap25/Atp1b2/Kcnk5/Atp1b1/Slc9a2	9
GO:0048306	MF	GO:0048306	calcium-dependent protein binding	7/343	95/28438	0.000155574	0.00182333	0.00127734	Mgp/S100b/Snap25/Cplx2/S100a5/Syt1/S100a1	7
GO:0005391	MF	GO:0005391	P-type sodium:potassium-exchanging transporter activity	3/343	10/28438	0.000196005	0.00216715	0.00151821	Atp1a2/Atp1b2/Atp1b1	3
GO:0008554	MF	GO:0008554	P-type sodium transporter activity	3/343	10/28438	0.000196005	0.00216715	0.00151821	Atp1a2/Atp1b2/Atp1b1	3
GO:0019911	MF	GO:0019911	structural constituent of myelin sheath	3/343	10/28438	0.000196005	0.00216715	0.00151821	Plp1/Mbp/Mobp	3
GO:0008556	MF	GO:0008556	P-type potassium transmembrane transporter activity	3/343	11/28438	0.000267099	0.00289852	0.00203058	Atp1a2/Atp1b2/Atp1b1	3
GO:0035035	MF	GO:0035035	histone acetyltransferase binding	4/343	27/28438	0.000293088	0.00312271	0.00218764	Egr1/Pcna/Cited2/Nr4a3	4
GO:0019199	MF	GO:0019199	transmembrane receptor protein kinase activity	6/343	77/28438	0.000340171	0.00355964	0.00249373	Pdgfra/Egfr/Ntrk2/Fgfr2/Fgfr1/Efemp1	6
GO:0046982	MF	GO:0046982	protein heterodimerization activity	12/343	307/28438	0.000387459	0.00386544	0.00270796	Nr4a1/Fzd2/Nr4a2/Kcnb1/Atp1a2/Fzd1/P4hb/Atp1b2/Syt1/Atp1b1/Tubb2b/Tpm4	12
GO:0015662	MF	GO:0015662	P-type ion transporter activity	4/343	29/28438	0.000389182	0.00386544	0.00270796	Atp1a2/Atp1b2/Atp1b1/Anxa5	4
GO:0140358	MF	GO:0140358	P-type transmembrane transporter activity	4/343	29/28438	0.000389182	0.00386544	0.00270796	Atp1a2/Atp1b2/Atp1b1/Anxa5	4
GO:0030971	MF	GO:0030971	receptor tyrosine kinase binding	6/343	80/28438	0.00041832	0.0040856	0.00286219	Myoc/Gas6/Pcna/Angpt1/Ntrk2/Anxa5	6
GO:0004879	MF	GO:0004879	nuclear receptor activity	5/343	53/28438	0.000442596	0.00418324	0.0029306	Nr4a1/Nr4a2/Vdr/Nr4a3/Rora	5
GO:0098531	MF	GO:0098531	ligand-activated transcription factor activity	5/343	53/28438	0.000442596	0.00418324	0.0029306	Nr4a1/Nr4a2/Vdr/Nr4a3/Rora	5
GO:0031994	MF	GO:0031994	insulin-like growth factor I binding	3/343	13/28438	0.000454746	0.00422986	0.00296326	Igfbp5/Igfbp4/Igfbp6	3
GO:0005516	MF	GO:0005516	calmodulin binding	9/343	192/28438	0.000570735	0.0051713	0.00362279	Nrgn/Map2/Mylk/Akap12/Camk2a/Mbp/Pcp4/Syt1/Myh10	9
GO:0030021	MF	GO:0030021	extracellular matrix structural constituent conferring compression resistance	3/343	14/28438	0.000573608	0.0051713	0.00362279	Dcn/Bgn/Ogn	3
GO:0046332	MF	GO:0046332	SMAD binding	6/343	86/28438	0.000616179	0.00547092	0.00383269	Pmepa1/Fos/Col1a2/Cited2/Col5a2/Col3a1	6
GO:0051082	MF	GO:0051082	unfolded protein binding	6/343	88/28438	0.000696121	0.00608846	0.00426531	Nudc/Hspa9/Clu/Cct3/Serpinh1/Hsp90aa1	6
GO:0015631	MF	GO:0015631	tubulin binding	13/343	380/28438	0.000786125	0.00677455	0.00474596	Gja1/Prnp/Map2/Map1a/Ckap5/Stmn1/Nme1/Gjb6/Unc5c/Map1b/Ndrg1/Atf5/Hdgf	13
GO:0005200	MF	GO:0005200	structural constituent of cytoskeleton	5/343	64/28438	0.00105564	0.00896525	0.00628067	Tuba4a/Tubb5/Tubb4b/Tubb2a/Tubb2b	5
GO:0015399	MF	GO:0015399	primary active transmembrane transporter activity	8/343	169/28438	0.00107392	0.00899022	0.00629816	Atp1a2/Cybrd1/Atp1b2/Slc26a7/Abcg2/Atp1b1/Anxa5/Uqcr11	8
GO:0044183	MF	GO:0044183	protein folding chaperone	4/343	38/28438	0.00111065	0.00916675	0.00642183	Hspa9/Hspb1/Cct3/Hsp90aa1	4
GO:0033218	MF	GO:0033218	amide binding	14/343	446/28438	0.00114565	0.00932436	0.00653224	Mme/Col25a1/Lepr/Tgfb2/Prnp/Fkbp4/Gpr37l1/Dbi/Clu/Lbp/Omp/Gstm5/Anxa5/Gstm1	14

## Sheet: STATE 3
	ONTOLOGY	ID	Description	GeneRatio	BgRatio	pvalue	p.adjust	qvalue	geneID	Count
GO:0034101	BP	GO:0034101	erythrocyte homeostasis	17/98	155/29008	3.02685e-21	6.19596e-18	4.66453e-18	Hba-a1/Hba-a2/Alas2/Slc4a1/Fech/Rhag/Trim10/Epb42/Cd24a/Isg15/Tspo2/Sox6/Ank1/Dmtn/Rhd/Abcb10/Fam210b	17
GO:0048821	BP	GO:0048821	erythrocyte development	12/98	45/29008	2.88623e-20	2.35505e-17	1.77296e-17	Hba-a1/Hba-a2/Alas2/Slc4a1/Rhag/Epb42/Sox6/Ank1/Dmtn/Rhd/Abcb10/Fam210b	12
GO:0030218	BP	GO:0030218	erythrocyte differentiation	16/98	143/29008	3.45147e-20	2.35505e-17	1.77296e-17	Hba-a1/Hba-a2/Alas2/Slc4a1/Fech/Rhag/Trim10/Epb42/Isg15/Tspo2/Sox6/Ank1/Dmtn/Rhd/Abcb10/Fam210b	16
GO:0002262	BP	GO:0002262	myeloid cell homeostasis	17/98	196/29008	1.78503e-19	9.1349e-17	6.87707e-17	Hba-a1/Hba-a2/Alas2/Slc4a1/Fech/Rhag/Trim10/Epb42/Cd24a/Isg15/Tspo2/Sox6/Ank1/Dmtn/Rhd/Abcb10/Fam210b	17
GO:0048872	BP	GO:0048872	homeostasis of number of cells	19/98	363/29008	1.56102e-17	6.3908e-15	4.81121e-15	Hba-a1/Hba-a2/Alas2/Slc4a1/Fech/Rhag/Trim10/Epb42/Cd24a/Spta1/Isg15/Tspo2/Sox6/Prdx2/Ank1/Dmtn/Rhd/Abcb10/Fam210b	19
GO:0061515	BP	GO:0061515	myeloid cell development	12/98	87/29008	1.58623e-16	4.75254e-14	3.57788e-14	Hba-a1/Hba-a2/Alas2/Slc4a1/Rhag/Epb42/Sox6/Ank1/Dmtn/Rhd/Abcb10/Fam210b	12
GO:0006778	BP	GO:0006778	porphyrin-containing compound metabolic process	10/98	42/29008	1.6252e-16	4.75254e-14	3.57788e-14	Alas2/Fech/Hmbs/Urod/Spta1/Cpox/Blvrb/Ank1/Sptb/Abcb10	10
GO:0006779	BP	GO:0006779	porphyrin-containing compound biosynthetic process	9/98	30/29008	5.30738e-16	1.20713e-13	9.08772e-14	Alas2/Fech/Hmbs/Urod/Spta1/Cpox/Ank1/Sptb/Abcb10	9
GO:0033014	BP	GO:0033014	tetrapyrrole biosynthetic process	9/98	30/29008	5.30738e-16	1.20713e-13	9.08772e-14	Alas2/Fech/Hmbs/Urod/Spta1/Cpox/Ank1/Sptb/Abcb10	9
GO:0033013	BP	GO:0033013	tetrapyrrole metabolic process	10/98	50/29008	1.10976e-15	2.27167e-13	1.7102e-13	Alas2/Fech/Hmbs/Urod/Spta1/Cpox/Blvrb/Ank1/Sptb/Abcb10	10
GO:0030099	BP	GO:0030099	myeloid cell differentiation	17/98	426/29008	7.71175e-14	1.43509e-11	1.08038e-11	Hba-a1/Hba-a2/Alas2/Slc4a1/Fech/Rhag/Trim10/Car2/Epb42/Isg15/Tspo2/Sox6/Ank1/Dmtn/Rhd/Abcb10/Fam210b	17
GO:0042168	BP	GO:0042168	heme metabolic process	7/98	35/29008	2.51371e-11	4.28797e-09	3.22814e-09	Alas2/Fech/Hmbs/Urod/Cpox/Blvrb/Abcb10	7
GO:0006783	BP	GO:0006783	heme biosynthetic process	6/98	25/29008	2.14032e-10	3.37018e-08	2.53719e-08	Alas2/Fech/Hmbs/Urod/Cpox/Abcb10	6
GO:0042440	BP	GO:0042440	pigment metabolic process	7/98	73/29008	5.48686e-09	8.02257e-07	6.03967e-07	Alas2/Fech/Hmbs/Urod/Cpox/Blvrb/Abcb10	7
GO:0020027	BP	GO:0020027	hemoglobin metabolic process	5/98	22/29008	9.98736e-09	1.36294e-06	1.02607e-06	Alas2/Fech/Slc25a37/Epb42/Abcb10	5
GO:0046148	BP	GO:0046148	pigment biosynthetic process	6/98	59/29008	4.96435e-08	6.35126e-06	4.78145e-06	Alas2/Fech/Hmbs/Urod/Cpox/Abcb10	6
GO:0042541	BP	GO:0042541	hemoglobin biosynthetic process	4/98	16/29008	2.16052e-07	2.60152e-05	1.95852e-05	Alas2/Fech/Slc25a37/Abcb10	4
GO:0051693	BP	GO:0051693	actin filament capping	5/98	41/29008	2.70144e-07	3.07214e-05	2.31281e-05	Spta1/Sptb/Dmtn/Add2/Tmod1	5
GO:0032272	BP	GO:0032272	negative regulation of protein polymerization	6/98	84/29008	4.18435e-07	4.50808e-05	3.39384e-05	Snca/Spta1/Sptb/Dmtn/Add2/Tmod1	6
GO:0015669	BP	GO:0015669	gas transport	4/98	19/29008	4.56554e-07	4.67283e-05	3.51787e-05	Hbb-bt/Rhag/Car2/Aqp1	4
GO:0030835	BP	GO:0030835	negative regulation of actin filament depolymerization	5/98	47/29008	5.44166e-07	5.30432e-05	3.99328e-05	Spta1/Sptb/Dmtn/Add2/Tmod1	5
GO:0055072	BP	GO:0055072	iron ion homeostasis	6/98	94/29008	8.15699e-07	7.58971e-05	5.7138e-05	Alas2/Fech/Rhag/Epb42/Ank1/Rhd	6
GO:0030834	BP	GO:0030834	regulation of actin filament depolymerization	5/98	56/29008	1.32291e-06	0.000117739	8.8638e-05	Spta1/Sptb/Dmtn/Add2/Tmod1	5
GO:0030042	BP	GO:0030042	actin filament depolymerization	5/98	60/29008	1.87139e-06	0.000159614	0.000120163	Spta1/Sptb/Dmtn/Add2/Tmod1	5
GO:0043254	BP	GO:0043254	regulation of protein-containing complex assembly	10/98	451/29008	3.09042e-06	0.000247002	0.000185952	Snca/Cd36/Cd24a/Spta1/Isg15/Sptb/Dmtn/Add2/1810058I24Rik/Tmod1	10
GO:0042744	BP	GO:0042744	hydrogen peroxide catabolic process	4/98	30/29008	3.1373e-06	0.000247002	0.000185952	Hbb-bt/Hba-a1/Snca/Prdx2	4
GO:0030837	BP	GO:0030837	negative regulation of actin filament polymerization	5/98	68/29008	3.4964e-06	0.000265079	0.000199561	Spta1/Sptb/Dmtn/Add2/Tmod1	5
GO:0043244	BP	GO:0043244	regulation of protein-containing complex disassembly	6/98	129/29008	5.18204e-06	0.00037533	0.000282562	Spta1/Sptb/Dmtn/Adrb2/Add2/Tmod1	6
GO:1903036	BP	GO:1903036	positive regulation of response to wounding	5/98	74/29008	5.31733e-06	0.00037533	0.000282562	Cd36/Cd24a/Prdx2/Dmtn/Cldn13	5
GO:0051258	BP	GO:0051258	protein polymerization	8/98	293/29008	7.05694e-06	0.000481519	0.000362504	Snca/Ube2c/Spta1/Sptb/Dmtn/Add2/Diaph3/Tmod1	8
GO:0055076	BP	GO:0055076	transition metal ion homeostasis	6/98	138/29008	7.63873e-06	0.000504403	0.000379732	Alas2/Fech/Rhag/Epb42/Ank1/Rhd	6
GO:1901880	BP	GO:1901880	negative regulation of protein depolymerization	5/98	81/29008	8.30103e-06	0.000531006	0.00039976	Spta1/Sptb/Dmtn/Add2/Tmod1	5
GO:0006979	BP	GO:0006979	response to oxidative stress	9/98	407/29008	1.00979e-05	0.000626375	0.000471557	Hba-a1/Snca/Slc4a1/Cd36/Prdx2/Gclm/Aqp1/Txnrd2/Aldh1a1	9
GO:0032535	BP	GO:0032535	regulation of cellular component size	9/98	417/29008	1.22469e-05	0.000737335	0.000555092	Spta1/Sptb/Dmtn/Ppp1r15a/Add2/Kel/Clcn3/Aqp1/Tmod1	9
GO:0031333	BP	GO:0031333	negative regulation of protein-containing complex assembly	6/98	151/29008	1.27782e-05	0.000747341	0.000562624	Snca/Spta1/Sptb/Dmtn/Add2/Tmod1	6
GO:1903900	BP	GO:1903900	regulation of viral life cycle	6/98	153/29008	1.37714e-05	0.000783058	0.000589513	Rsad2/Trim10/Rad23a/Isg15/Isg20/Trim59	6
GO:0043242	BP	GO:0043242	negative regulation of protein-containing complex disassembly	5/98	91/29008	1.46705e-05	0.000811637	0.000611029	Spta1/Sptb/Dmtn/Add2/Tmod1	5
GO:0019755	BP	GO:0019755	one-carbon compound transport	3/98	15/29008	1.65182e-05	0.000889812	0.000669881	Rhag/Car2/Aqp1	3
GO:1901879	BP	GO:1901879	regulation of protein depolymerization	5/98	95/29008	1.80845e-05	0.000949202	0.000714592	Spta1/Sptb/Dmtn/Add2/Tmod1	5
GO:0048525	BP	GO:0048525	negative regulation of viral process	5/98	102/29008	2.55169e-05	0.00128985	0.000971047	Rsad2/Trim10/Isg15/Isg20/Trim59	5
GO:1903034	BP	GO:1903034	regulation of response to wounding	6/98	171/29008	2.58349e-05	0.00128985	0.000971047	Cd36/Cd24a/Prdx2/Dmtn/Adrb2/Cldn13	6
GO:0050792	BP	GO:0050792	regulation of viral process	6/98	174/29008	2.84883e-05	0.00138847	0.00104529	Rsad2/Trim10/Rad23a/Isg15/Isg20/Trim59	6
GO:0051494	BP	GO:0051494	negative regulation of cytoskeleton organization	6/98	175/29008	2.94199e-05	0.00140052	0.00105436	Snca/Spta1/Sptb/Dmtn/Add2/Tmod1	6
GO:1902904	BP	GO:1902904	negative regulation of supramolecular fiber organization	6/98	177/29008	3.13566e-05	0.0014588	0.00109823	Snca/Spta1/Sptb/Dmtn/Add2/Tmod1	6
GO:0090303	BP	GO:0090303	positive regulation of wound healing	4/98	56/29008	3.93109e-05	0.00178052	0.00134044	Cd36/Prdx2/Dmtn/Cldn13	4
GO:0030194	BP	GO:0030194	positive regulation of blood coagulation	3/98	20/29008	4.08815e-05	0.00178052	0.00134044	Cd36/Prdx2/Dmtn	3
GO:1900048	BP	GO:1900048	positive regulation of hemostasis	3/98	20/29008	4.08815e-05	0.00178052	0.00134044	Cd36/Prdx2/Dmtn	3
GO:0042743	BP	GO:0042743	hydrogen peroxide metabolic process	4/98	58/29008	4.51753e-05	0.00188996	0.00142283	Hbb-bt/Hba-a1/Snca/Prdx2	4
GO:0000302	BP	GO:0000302	response to reactive oxygen species	6/98	189/29008	4.52409e-05	0.00188996	0.00142283	Hba-a1/Slc4a1/Cd36/Prdx2/Aqp1/Txnrd2	6
GO:0030041	BP	GO:0030041	actin filament polymerization	6/98	191/29008	4.79707e-05	0.00196392	0.00147851	Spta1/Sptb/Dmtn/Add2/Diaph3/Tmod1	6
GO:0000305	BP	GO:0000305	response to oxygen radical	3/98	23/29008	6.30441e-05	0.00248175	0.00186835	Cd36/Prdx2/Txnrd2	3
GO:0050820	BP	GO:0050820	positive regulation of coagulation	3/98	23/29008	6.30441e-05	0.00248175	0.00186835	Cd36/Prdx2/Dmtn	3
GO:0051261	BP	GO:0051261	protein depolymerization	5/98	124/29008	6.50534e-05	0.00251254	0.00189152	Spta1/Sptb/Dmtn/Add2/Tmod1	5
GO:0030193	BP	GO:0030193	regulation of blood coagulation	4/98	66/29008	7.51705e-05	0.00284952	0.00214522	Cd36/Prdx2/Dmtn/Adrb2	4
GO:0061041	BP	GO:0061041	regulation of wound healing	5/98	130/29008	8.13963e-05	0.00302942	0.00228065	Cd36/Prdx2/Dmtn/Adrb2/Cldn13	5
GO:1900046	BP	GO:1900046	regulation of hemostasis	4/98	68/29008	8.4502e-05	0.00308885	0.00232539	Cd36/Prdx2/Dmtn/Adrb2	4
GO:0051354	BP	GO:0051354	negative regulation of oxidoreductase activity	3/98	26/29008	9.18764e-05	0.00329949	0.00248397	Snca/Slc4a1/Atp2b4	3
GO:0050818	BP	GO:0050818	regulation of coagulation	4/98	70/29008	9.46486e-05	0.00334044	0.0025148	Cd36/Prdx2/Dmtn/Adrb2	4
GO:0008154	BP	GO:0008154	actin polymerization or depolymerization	6/98	218/29008	9.95595e-05	0.00339664	0.00255711	Spta1/Sptb/Dmtn/Add2/Diaph3/Tmod1	6
GO:0032984	BP	GO:0032984	protein-containing complex disassembly	6/98	218/29008	9.95595e-05	0.00339664	0.00255711	Spta1/Sptb/Dmtn/Adrb2/Add2/Tmod1	6
GO:0045648	BP	GO:0045648	positive regulation of erythrocyte differentiation	3/98	28/29008	0.000115198	0.00386574	0.00291027	Isg15/Abcb10/Fam210b	3
GO:0043624	BP	GO:0043624	cellular protein complex disassembly	5/98	145/29008	0.000136128	0.00449441	0.00338355	Spta1/Sptb/Dmtn/Add2/Tmod1	5
GO:0032271	BP	GO:0032271	regulation of protein polymerization	6/98	234/29008	0.000146529	0.00476104	0.00358427	Snca/Spta1/Sptb/Dmtn/Add2/Tmod1	6
GO:0072593	BP	GO:0072593	reactive oxygen species metabolic process	6/98	244/29008	0.000183818	0.0058793	0.00442614	Hbb-bt/Hba-a1/Snca/Cd36/Prdx2/Clcn3	6
GO:0042060	BP	GO:0042060	wound healing	7/98	361/29008	0.000228725	0.00720306	0.00542272	Slc4a1/Cd36/Prdx2/Dmtn/Adrb2/Cldn13/Aqp1	7
GO:0019058	BP	GO:0019058	viral life cycle	6/98	257/29008	0.000243088	0.00753941	0.00567593	Rsad2/Trim10/Rad23a/Isg15/Isg20/Trim59	6
GO:0050878	BP	GO:0050878	regulation of body fluid levels	7/98	366/29008	0.000248627	0.0075408	0.00567698	Slc4a1/Cd36/Prdx2/Dmtn/Adrb2/Cldn13/Aqp1	7
GO:0045069	BP	GO:0045069	regulation of viral genome replication	4/98	90/29008	0.000250501	0.0075408	0.00567698	Rsad2/Rad23a/Isg15/Isg20	4
GO:0034110	BP	GO:0034110	regulation of homotypic cell-cell adhesion	3/98	37/29008	0.000267268	0.00792896	0.00596919	Cd24a/Dmtn/Adrb2	3
GO:0006820	BP	GO:0006820	anion transport	8/98	495/29008	0.000279296	0.0081674	0.00614871	Snca/Slc4a1/Slc43a1/Car2/Cd36/Abcb4/Slc38a5/Clcn3	8
GO:0007596	BP	GO:0007596	blood coagulation	5/98	170/29008	0.000285113	0.00822008	0.00618836	Slc4a1/Cd36/Prdx2/Dmtn/Adrb2	5
GO:0007599	BP	GO:0007599	hemostasis	5/98	173/29008	0.000309027	0.00866547	0.00652366	Slc4a1/Cd36/Prdx2/Dmtn/Adrb2	5
GO:0050817	BP	GO:0050817	coagulation	5/98	173/29008	0.000309027	0.00866547	0.00652366	Slc4a1/Cd36/Prdx2/Dmtn/Adrb2	5
GO:0030833	BP	GO:0030833	regulation of actin filament polymerization	5/98	174/29008	0.000317327	0.00877796	0.00660835	Spta1/Sptb/Dmtn/Add2/Tmod1	5
GO:0030863	CC	GO:0030863	cortical cytoskeleton	8/94	122/28886	6.5972e-09	1.37881e-06	9.72219e-07	Slc4a1/Epb41/Epb42/Spta1/Ank1/Sptb/Dmtn/Tmod1	8
GO:0005938	CC	GO:0005938	cell cortex	9/94	304/28886	6.84058e-07	7.14841e-05	5.04043e-05	Snca/Slc4a1/Epb41/Epb42/Spta1/Ank1/Sptb/Dmtn/Tmod1	9
GO:0030507	MF	GO:0030507	spectrin binding	5/97	33/28438	9.15348e-08	3.02065e-05	2.13902e-05	Epb41/Ank1/Dmtn/Add2/Rho	5
GO:0003779	MF	GO:0003779	actin binding	10/97	444/28438	2.9161e-06	0.000481157	0.000340724	Snca/Slc4a1/Epb41/Spta1/Fhdc1/Sptb/Dmtn/Add2/Diaph3/Tmod1	10
GO:0042626	MF	GO:0042626	ATPase-coupled transmembrane transporter activity	5/97	118/28438	5.36836e-05	0.00534877	0.00378765	Slc4a1/Abcb4/Cpox/Abcb10/Atp2b4	5
GO:0030506	MF	GO:0030506	ankyrin binding	3/97	23/28438	6.48336e-05	0.00534877	0.00378765	Slc4a1/Rhag/Sptb	3
